# Supplementary material for: 6-(4-Amino­phen­yl)-4-(4-eth­oxy­phen­yl)-2-meth­oxy­nicotinonitrile
Source: Acta Crystallogr Sect E Struct Rep Online. 2012 Aug 31;68(Pt 9):o2812–3. doi: 10.1107/S1600536812036276 (PMC3435837; doi:10.1107/S1600536812036276)
Supplement: Supplementary file 1 [file e-68-o2812-sup1.cif]

##############################################################################
#                                                                            #
# This CIF contains the data in a paper accepted for publication in          #
# Acta Crystallographica Section E. It conforms to the requirements of       #
# Notes for Authors for Acta Crystallographica Section E, and has been       #
# peer reviewed under the auspices of the IUCr Commission on Journals.       #
#                                                                            #
# Full details of the Crystallographic Information File format               #
# are given in the paper "The Crystallographic Information File (CIF):       #
# a New Standard Archive File for Crystallography" by S. R. Hall, F. H.      #
# Allen and I. D. Brown [Acta Cryst. (1991), A47, 655-685].                  #
#                                                                            #
# The current version of the core CIF dictionary is obtainable from          #
# ftp://ftp.iucr.org/pub/cif_core.dic.                                       #
#                                                                            #
# Software is freely available for graphical display of the structure(s)     #
# in this CIF. For information consult the CIF software page                 #
# http://www.iucr.org/resources/cif/software.                                #
#                                                                            #
# This file may be used for bona fide research purposes within the           #
# scientific community so long as proper attribution is given to the journal # 
# article from which it was obtained.                                        #
#                                                                            #
##############################################################################
data_global
_audit_creation_method     'form.cif (version 2.0)'
_journal_data_validation_number     ?
_journal_date_recd_electronic     2012-08-06
_journal_date_accepted     2012-08-20
_journal_name_full     'Acta Crystallographica, Section E'
_journal_year     2012
_journal_volume     68
_journal_issue      9
_journal_page_first     o2812
_journal_page_last     o2813
_journal_paper_category     QO
_journal_paper_doi     10.1107/S1600536812036276
_journal_coeditor_code     LH5514
_publ_contact_author_name     'Assoc.Prof. Dr. Suchada Chantrapromma'
_publ_contact_author_address
;
      Department of Chemistry
      Faculty of Science
      Prince of Songkla University
      Hat-Yai, Songkhla 90112
      Thailand
;
_publ_contact_author_email     'suchada.c@psu.ac.th'
_publ_contact_author_fax     '66 74 212918'
_publ_contact_author_phone     '66 74 288447'
_publ_section_title
;
6-(4-Aminophenyl)-4-(4-ethoxyphenyl)-2-methoxynicotinonitrile
;
loop_
    _publ_author_name
    _publ_author_footnote
    _publ_author_address
    'Thitipone Suwunwong' ?
;  Department of Chemistry and Center of Excellence for Innovation in Chemistry
   Faculty of Science
   Prince of Songkla University
   Hat-Yai, Songkhla 90112
   Thailand
;
    'Suchada Chantrapromma'
;
      Thomson Reuters ResearcherID: A-5085-2009.
;
;     Crystal Materials Research Unit
      Department of Chemistry
      Faculty of Science
      Prince of Songkla University
      Hat-Yai, Songkhla 90112
      Thailand
;
    'Hoong-Kun Fun'
;
      Additional correspondence author, e-mail: hkfun@usm.my.
      Thomson Reuters ResearcherID: A-3561-2009.
;
;     X-ray Crystallography Unit
      School of Physics
      Universiti Sains Malaysia
      11800 USM, Penang
      Malaysia
;
data_I
_audit_creation_method     SHELXL-97
_chemical_name_systematic
;
6-(4-Aminophenyl)-4-(4-ethoxyphenyl)-2-methoxynicotinonitrile
;
_chemical_name_common
;
;
_chemical_formula_moiety     'C21 H19 N3 O2'
_chemical_formula_sum     'C21 H19 N3 O2'
_chemical_formula_iupac     'C21 H19 N3 O2'
_chemical_formula_weight     345.39
_chemical_melting_point     ?
_chemical_melting_point_gt     477
_chemical_melting_point_lt     478
_symmetry_cell_setting     monoclinic
_symmetry_space_group_name_H-M     'P 21/c'
_symmetry_space_group_name_Hall     '-P 2ybc'
loop_
    _symmetry_equiv_pos_as_xyz
    'x, y, z'
    '-x, y+1/2, -z+1/2'
    '-x, -y, -z'
    'x, -y-1/2, z-1/2'
_cell_length_a     5.3924(2)
_cell_length_b     16.5111(5)
_cell_length_c     20.1415(6)
_cell_angle_alpha     90.00
_cell_angle_beta     91.315(2)
_cell_angle_gamma     90.00
_cell_volume     1792.82(10)
_cell_formula_units_Z     4
_cell_measurement_reflns_used     5216
_cell_measurement_theta_min     2.02
_cell_measurement_theta_max     30.00
_cell_measurement_temperature     298(2)
_exptl_crystal_description     Block
_exptl_crystal_colour     Pale-brown
_exptl_crystal_size_max     0.54
_exptl_crystal_size_mid     0.25
_exptl_crystal_size_min     0.22
_exptl_crystal_density_diffrn     1.280
_exptl_crystal_density_meas     ?
_exptl_crystal_density_method     'not measured'
_exptl_crystal_F_000     728
_exptl_absorpt_coefficient_mu     0.084
_exptl_absorpt_correction_type     multi-scan
_exptl_absorpt_process_details     '(SADABS; Bruker, 2005)'
_exptl_absorpt_correction_T_min     0.9558
_exptl_absorpt_correction_T_max     0.9821
_exptl_special_details     ?
_diffrn_ambient_temperature     298(2)
_diffrn_radiation_type     'MoK\a'
_diffrn_radiation_wavelength     0.71073
_diffrn_radiation_source     'sealed tube'
_diffrn_radiation_monochromator     'graphite'
_diffrn_measurement_device_type     'Bruker APEXII CCD area-detector'
_diffrn_measurement_method     '\f and \w scans'
_diffrn_detector_area_resol_mean     ?
_diffrn_reflns_number     17814
_diffrn_reflns_av_R_equivalents     0.0282
_diffrn_reflns_av_sigmaI/netI     0.0296
_diffrn_reflns_theta_min     2.02
_diffrn_reflns_theta_max     30.00
_diffrn_reflns_theta_full     30.00
_diffrn_measured_fraction_theta_max     0.996
_diffrn_measured_fraction_theta_full     0.996
_diffrn_reflns_limit_h_min     -7
_diffrn_reflns_limit_h_max     7
_diffrn_reflns_limit_k_min     -23
_diffrn_reflns_limit_k_max     23
_diffrn_reflns_limit_l_min     -28
_diffrn_reflns_limit_l_max     28
_diffrn_standards_number     0
_diffrn_standards_interval_count     ?
_diffrn_standards_interval_time     ?
_diffrn_standards_decay_%     ?
_refine_special_details
;
Refinement of <i>F</i>^2^ against ALL reflections. The weighted <i>R</i>-factor
<i>wR</i> and goodness of fit <i>S</i> are based on <i>F</i>^2^, conventional
<i>R</i>-factors <i>R</i> are based on <i>F</i>, with <i>F</i> set to zero for
negative <i>F</i>^2^. The threshold expression of <i>F</i>^2^ >
\s(<i>F</i>^2^) is used only for calculating <i>R</i>-factors(gt) <i>etc</i>.
and is not relevant to the choice of reflections for refinement.
<i>R</i>-factors based on <i>F</i>^2^ are statistically about twice as large
as those based on <i>F</i>, and <i>R</i>- factors based on ALL data will be
even larger.
;
_reflns_number_total     5216
_reflns_number_gt     3013
_reflns_threshold_expression     I>2\s(I)
_refine_ls_structure_factor_coef     Fsqd
_refine_ls_matrix_type     full
_refine_ls_R_factor_all     0.0959
_refine_ls_R_factor_gt     0.0522
_refine_ls_wR_factor_gt     0.1308
_refine_ls_wR_factor_ref     0.1591
_refine_ls_goodness_of_fit_ref     1.035
_refine_ls_restrained_S_all     1.035
_refine_ls_number_reflns     5216
_refine_ls_number_parameters     245
_refine_ls_number_restraints     0
_refine_ls_hydrogen_treatment     mixed
_refine_ls_weighting_scheme     calc
_refine_ls_weighting_details
         'calc w=1/[\s^2^(Fo^2^)+(0.0647P)^2^+0.3033P] where P=(Fo^2^+2Fc^2^)/3'
_atom_sites_solution_hydrogens     geom
_atom_sites_solution_primary     direct
_atom_sites_solution_secondary     difmap
_refine_ls_shift/su_max     0.001
_refine_ls_shift/su_mean     0.001
_refine_diff_density_max     0.186
_refine_diff_density_min     -0.165
_refine_ls_extinction_method     none
_refine_ls_extinction_coef     ?
loop_
    _atom_type_symbol
    _atom_type_description
    _atom_type_scat_dispersion_real
    _atom_type_scat_dispersion_imag
    _atom_type_scat_source
    'C' 'C' 0.0033 0.0016
                         'International Tables Vol C Tables 4.2.6.8 and 6.1.1.4'
    'H' 'H' 0.0000 0.0000
                         'International Tables Vol C Tables 4.2.6.8 and 6.1.1.4'
    'N' 'N' 0.0061 0.0033
                         'International Tables Vol C Tables 4.2.6.8 and 6.1.1.4'
    'O' 'O' 0.0106 0.0060
                         'International Tables Vol C Tables 4.2.6.8 and 6.1.1.4'
_computing_data_collection     'APEX2 (Bruker, 2005)'
_computing_cell_refinement     'SAINT (Bruker, 2005)'
_computing_data_reduction     'SAINT (Bruker, 2005)'
_computing_structure_solution     'SHELXTL (Sheldrick, 2008)'
_computing_structure_refinement     'SHELXTL (Sheldrick, 2008)'
_computing_molecular_graphics     'SHELXTL (Sheldrick, 2008)'
_computing_publication_material
;
SHELXTL (Sheldrick, 2008) and PLATON (Spek, 2009)
;
loop_
    _atom_site_type_symbol
    _atom_site_label
    _atom_site_fract_x
    _atom_site_fract_y
    _atom_site_fract_z
    _atom_site_U_iso_or_equiv
    _atom_site_adp_type
    _atom_site_calc_flag
    _atom_site_refinement_flags
    _atom_site_occupancy
    _atom_site_symmetry_multiplicity
    _atom_site_disorder_assembly
    _atom_site_disorder_group
    O O1 0.3134(2) 0.38320(7) 0.14470(6) 0.0637(3) Uani d . 1 1 . .
    O O2 1.3927(3) 0.09389(7) 0.37553(7) 0.0737(4) Uani d . 1 1 . .
    N N1 1.3663(3) 0.21531(8) 0.43089(6) 0.0543(3) Uani d . 1 1 . .
    N N2 1.0455(4) 0.08668(10) 0.23879(9) 0.0858(6) Uani d . 1 1 . .
    N N3 1.6313(5) 0.48378(15) 0.64781(10) 0.0987(7) Uani d . 1 1 . .
    C C1 1.5687(4) 0.32043(10) 0.52550(9) 0.0654(5) Uani d . 1 1 . .
    H H1A 1.6556 0.2743 0.5133 0.078 Uiso calc R 1 1 . .
    C C2 1.6575(4) 0.36652(11) 0.57804(9) 0.0675(5) Uani d . 1 1 . .
    H H2A 1.8018 0.3506 0.6006 0.081 Uiso calc R 1 1 . .
    C C3 1.5363(4) 0.43554(12) 0.59760(9) 0.0663(5) Uani d . 1 1 . .
    C C4 1.3212(5) 0.45547(16) 0.56331(12) 0.1042(9) Uani d . 1 1 . .
    H H4A 1.2332 0.5012 0.5759 0.125 Uiso calc R 1 1 . .
    C C5 1.2329(4) 0.40959(14) 0.51089(11) 0.0874(7) Uani d . 1 1 . .
    H H5A 1.0877 0.4254 0.4887 0.105 Uiso calc R 1 1 . .
    C C6 1.3538(3) 0.34094(10) 0.49045(8) 0.0514(4) Uani d . 1 1 . .
    C C7 1.2622(3) 0.28980(9) 0.43520(8) 0.0501(4) Uani d . 1 1 . .
    C C8 1.0805(3) 0.31513(10) 0.38963(8) 0.0540(4) Uani d . 1 1 . .
    H H8A 1.0110 0.3663 0.3941 0.065 Uiso calc R 1 1 . .
    C C9 1.0004(3) 0.26572(9) 0.33750(7) 0.0485(4) Uani d . 1 1 . .
    C C10 1.1104(3) 0.18863(9) 0.33383(8) 0.0509(4) Uani d . 1 1 . .
    C C11 1.2909(3) 0.16807(9) 0.38214(8) 0.0537(4) Uani d . 1 1 . .
    C C12 0.8139(3) 0.29470(9) 0.28753(7) 0.0484(4) Uani d . 1 1 . .
    C C13 0.8087(3) 0.37611(10) 0.26827(8) 0.0547(4) Uani d . 1 1 . .
    H H13A 0.9214 0.4122 0.2876 0.066 Uiso calc R 1 1 . .
    C C14 0.6399(3) 0.40372(10) 0.22128(8) 0.0564(4) Uani d . 1 1 . .
    H H14A 0.6392 0.4581 0.2093 0.068 Uiso calc R 1 1 . .
    C C15 0.4699(3) 0.35068(10) 0.19151(8) 0.0511(4) Uani d . 1 1 . .
    C C16 0.4713(3) 0.27011(10) 0.21019(8) 0.0544(4) Uani d . 1 1 . .
    H H16A 0.3585 0.2341 0.1908 0.065 Uiso calc R 1 1 . .
    C C17 0.6410(3) 0.24309(10) 0.25784(8) 0.0534(4) Uani d . 1 1 . .
    H H17A 0.6391 0.1889 0.2703 0.064 Uiso calc R 1 1 . .
    C C18 0.1324(3) 0.33169(12) 0.11351(9) 0.0643(5) Uani d . 1 1 . .
    H H18A 0.0257 0.3082 0.1465 0.077 Uiso calc R 1 1 . .
    H H18B 0.2131 0.2881 0.0900 0.077 Uiso calc R 1 1 . .
    C C19 -0.0167(4) 0.38315(14) 0.06586(11) 0.0864(7) Uani d . 1 1 . .
    H H19A -0.1479 0.3513 0.0461 0.130 Uiso calc R 1 1 . .
    H H19B 0.0887 0.4030 0.0317 0.130 Uiso calc R 1 1 . .
    H H19C -0.0865 0.4281 0.0893 0.130 Uiso calc R 1 1 . .
    C C20 1.0686(3) 0.13264(10) 0.28075(9) 0.0608(5) Uani d . 1 1 . .
    C C21 1.5900(4) 0.07236(12) 0.42137(11) 0.0818(7) Uani d . 1 1 . .
    H H21A 1.6516 0.0196 0.4105 0.123 Uiso calc R 1 1 . .
    H H21B 1.5285 0.0719 0.4657 0.123 Uiso calc R 1 1 . .
    H H21C 1.7217 0.1112 0.4185 0.123 Uiso calc R 1 1 . .
    H H2N3 1.747(5) 0.4641(15) 0.6750(13) 0.101(8) Uiso d . 1 1 . .
    H H1N3 1.536(5) 0.5205(19) 0.6634(15) 0.129(11) Uiso d . 1 1 . .
loop_
    _atom_site_aniso_label
    _atom_site_aniso_U_11
    _atom_site_aniso_U_22
    _atom_site_aniso_U_33
    _atom_site_aniso_U_12
    _atom_site_aniso_U_13
    _atom_site_aniso_U_23
    O1 0.0660(7) 0.0607(7) 0.0629(8) -0.0029(6) -0.0309(6) 0.0055(6)
    O2 0.0944(9) 0.0481(6) 0.0765(9) 0.0129(6) -0.0432(8) -0.0048(6)
    N1 0.0654(8) 0.0489(7) 0.0478(7) -0.0002(6) -0.0171(6) 0.0033(6)
    N2 0.1065(14) 0.0644(10) 0.0843(12) 0.0134(9) -0.0443(11) -0.0191(9)
    N3 0.1089(16) 0.1055(16) 0.0794(13) 0.0313(13) -0.0496(12) -0.0399(12)
    C1 0.0775(12) 0.0515(9) 0.0655(11) 0.0122(8) -0.0303(9) -0.0019(8)
    C2 0.0783(12) 0.0623(10) 0.0603(11) 0.0073(9) -0.0347(9) 0.0019(8)
    C3 0.0720(11) 0.0775(12) 0.0485(10) 0.0090(9) -0.0192(9) -0.0112(8)
    C4 0.0993(16) 0.1191(19) 0.0918(16) 0.0551(14) -0.0506(13) -0.0563(15)
    C5 0.0796(13) 0.1055(16) 0.0750(14) 0.0393(12) -0.0402(11) -0.0366(12)
    C6 0.0576(9) 0.0548(9) 0.0411(8) 0.0016(7) -0.0128(7) 0.0017(7)
    C7 0.0555(9) 0.0513(8) 0.0431(8) -0.0004(7) -0.0106(7) 0.0030(6)
    C8 0.0626(10) 0.0513(8) 0.0472(9) 0.0068(7) -0.0148(7) -0.0027(7)
    C9 0.0510(8) 0.0499(8) 0.0439(8) -0.0027(7) -0.0108(7) 0.0037(6)
    C10 0.0586(9) 0.0466(8) 0.0468(8) -0.0045(7) -0.0156(7) 0.0023(6)
    C11 0.0651(10) 0.0436(8) 0.0516(9) 0.0004(7) -0.0162(8) 0.0048(7)
    C12 0.0505(8) 0.0499(8) 0.0442(8) 0.0006(7) -0.0123(7) -0.0004(6)
    C13 0.0628(10) 0.0474(8) 0.0530(9) -0.0030(7) -0.0209(8) -0.0033(7)
    C14 0.0675(10) 0.0444(8) 0.0562(10) 0.0000(7) -0.0212(8) 0.0020(7)
    C15 0.0523(8) 0.0531(8) 0.0471(9) 0.0016(7) -0.0146(7) 0.0007(7)
    C16 0.0503(9) 0.0545(9) 0.0576(10) -0.0071(7) -0.0172(7) 0.0012(7)
    C17 0.0543(9) 0.0487(8) 0.0568(9) -0.0036(7) -0.0122(7) 0.0068(7)
    C18 0.0598(10) 0.0711(11) 0.0608(11) -0.0038(8) -0.0226(8) -0.0032(8)
    C19 0.0809(14) 0.0989(16) 0.0775(14) -0.0139(12) -0.0418(11) 0.0149(12)
    C20 0.0703(11) 0.0479(8) 0.0630(11) 0.0020(8) -0.0256(9) -0.0007(8)
    C21 0.0986(15) 0.0603(11) 0.0843(14) 0.0193(10) -0.0444(12) -0.0005(10)
_geom_special_details
;
All e.s.d.'s (except the e.s.d. in the dihedral angle between two l.s. planes)
are estimated using the full covariance matrix. The cell e.s.d.'s are taken
into account individually in the estimation of e.s.d.'s in distances, angles
and torsion angles; correlations between e.s.d.'s in cell parameters are only
used when they are defined by crystal symmetry. An approximate (isotropic)
treatment of cell e.s.d.'s is used for estimating e.s.d.'s involving l.s.
planes.
;
loop_
    _geom_bond_atom_site_label_1
    _geom_bond_atom_site_label_2
    _geom_bond_site_symmetry_2
    _geom_bond_distance
    _geom_bond_publ_flag
    O1 C15 . 1.3612(17) ?
    O1 C18 . 1.4291(19) ?
    O2 C11 . 1.3502(19) ?
    O2 C21 . 1.437(2) ?
    N1 C11 . 1.3114(19) ?
    N1 C7 . 1.356(2) ?
    N2 C20 . 1.141(2) ?
    N3 C3 . 1.377(2) ?
    N3 H2N3 . 0.88(3) ?
    N3 H1N3 . 0.86(3) ?
    C1 C2 . 1.380(2) ?
    C1 C6 . 1.385(2) ?
    C1 H1A . 0.9300 ?
    C2 C3 . 1.376(3) ?
    C2 H2A . 0.9300 ?
    C3 C4 . 1.376(3) ?
    C4 C5 . 1.375(3) ?
    C4 H4A . 0.9300 ?
    C5 C6 . 1.375(3) ?
    C5 H5A . 0.9300 ?
    C6 C7 . 1.473(2) ?
    C7 C8 . 1.391(2) ?
    C8 C9 . 1.391(2) ?
    C8 H8A . 0.9300 ?
    C9 C10 . 1.407(2) ?
    C9 C12 . 1.485(2) ?
    C10 C11 . 1.402(2) ?
    C10 C20 . 1.427(2) ?
    C12 C17 . 1.388(2) ?
    C12 C13 . 1.399(2) ?
    C13 C14 . 1.376(2) ?
    C13 H13A . 0.9300 ?
    C14 C15 . 1.393(2) ?
    C14 H14A . 0.9300 ?
    C15 C16 . 1.382(2) ?
    C16 C17 . 1.385(2) ?
    C16 H16A . 0.9300 ?
    C17 H17A . 0.9300 ?
    C18 C19 . 1.501(3) ?
    C18 H18A . 0.9700 ?
    C18 H18B . 0.9700 ?
    C19 H19A . 0.9600 ?
    C19 H19B . 0.9600 ?
    C19 H19C . 0.9600 ?
    C21 H21A . 0.9600 ?
    C21 H21B . 0.9600 ?
    C21 H21C . 0.9600 ?
loop_
    _geom_angle_atom_site_label_1
    _geom_angle_atom_site_label_2
    _geom_angle_atom_site_label_3
    _geom_angle_site_symmetry_1
    _geom_angle_site_symmetry_3
    _geom_angle
    _geom_angle_publ_flag
    C15 O1 C18 . . 118.42(13) ?
    C11 O2 C21 . . 117.24(13) ?
    C11 N1 C7 . . 117.77(13) ?
    C3 N3 H2N3 . . 119.3(17) ?
    C3 N3 H1N3 . . 117(2) ?
    H2N3 N3 H1N3 . . 117(3) ?
    C2 C1 C6 . . 121.82(17) ?
    C2 C1 H1A . . 119.1 ?
    C6 C1 H1A . . 119.1 ?
    C3 C2 C1 . . 121.18(16) ?
    C3 C2 H2A . . 119.4 ?
    C1 C2 H2A . . 119.4 ?
    C2 C3 C4 . . 117.04(17) ?
    C2 C3 N3 . . 121.22(18) ?
    C4 C3 N3 . . 121.7(2) ?
    C5 C4 C3 . . 121.77(19) ?
    C5 C4 H4A . . 119.1 ?
    C3 C4 H4A . . 119.1 ?
    C6 C5 C4 . . 121.70(17) ?
    C6 C5 H5A . . 119.1 ?
    C4 C5 H5A . . 119.1 ?
    C5 C6 C1 . . 116.47(15) ?
    C5 C6 C7 . . 123.06(15) ?
    C1 C6 C7 . . 120.46(15) ?
    N1 C7 C8 . . 121.12(14) ?
    N1 C7 C6 . . 115.86(13) ?
    C8 C7 C6 . . 123.02(14) ?
    C9 C8 C7 . . 121.57(15) ?
    C9 C8 H8A . . 119.2 ?
    C7 C8 H8A . . 119.2 ?
    C8 C9 C10 . . 116.51(13) ?
    C8 C9 C12 . . 121.09(14) ?
    C10 C9 C12 . . 122.38(13) ?
    C11 C10 C9 . . 118.00(14) ?
    C11 C10 C20 . . 117.27(14) ?
    C9 C10 C20 . . 124.46(13) ?
    N1 C11 O2 . . 119.58(13) ?
    N1 C11 C10 . . 125.03(15) ?
    O2 C11 C10 . . 115.38(14) ?
    C17 C12 C13 . . 117.46(14) ?
    C17 C12 C9 . . 122.12(14) ?
    C13 C12 C9 . . 120.42(13) ?
    C14 C13 C12 . . 121.20(14) ?
    C14 C13 H13A . . 119.4 ?
    C12 C13 H13A . . 119.4 ?
    C13 C14 C15 . . 120.40(15) ?
    C13 C14 H14A . . 119.8 ?
    C15 C14 H14A . . 119.8 ?
    O1 C15 C16 . . 124.59(14) ?
    O1 C15 C14 . . 116.19(14) ?
    C16 C15 C14 . . 119.22(14) ?
    C15 C16 C17 . . 119.88(14) ?
    C15 C16 H16A . . 120.1 ?
    C17 C16 H16A . . 120.1 ?
    C16 C17 C12 . . 121.83(15) ?
    C16 C17 H17A . . 119.1 ?
    C12 C17 H17A . . 119.1 ?
    O1 C18 C19 . . 107.14(15) ?
    O1 C18 H18A . . 110.3 ?
    C19 C18 H18A . . 110.3 ?
    O1 C18 H18B . . 110.3 ?
    C19 C18 H18B . . 110.3 ?
    H18A C18 H18B . . 108.5 ?
    C18 C19 H19A . . 109.5 ?
    C18 C19 H19B . . 109.5 ?
    H19A C19 H19B . . 109.5 ?
    C18 C19 H19C . . 109.5 ?
    H19A C19 H19C . . 109.5 ?
    H19B C19 H19C . . 109.5 ?
    N2 C20 C10 . . 177.0(2) ?
    O2 C21 H21A . . 109.5 ?
    O2 C21 H21B . . 109.5 ?
    H21A C21 H21B . . 109.5 ?
    O2 C21 H21C . . 109.5 ?
    H21A C21 H21C . . 109.5 ?
    H21B C21 H21C . . 109.5 ?
loop_
    _geom_torsion_atom_site_label_1
    _geom_torsion_atom_site_label_2
    _geom_torsion_atom_site_label_3
    _geom_torsion_atom_site_label_4
    _geom_torsion_site_symmetry_1
    _geom_torsion_site_symmetry_2
    _geom_torsion_site_symmetry_3
    _geom_torsion_site_symmetry_4
    _geom_torsion
    _geom_torsion_publ_flag
    C6 C1 C2 C3 . . . . -0.5(3) ?
    C1 C2 C3 C4 . . . . 1.2(3) ?
    C1 C2 C3 N3 . . . . -176.7(2) ?
    C2 C3 C4 C5 . . . . -1.3(4) ?
    N3 C3 C4 C5 . . . . 176.6(3) ?
    C3 C4 C5 C6 . . . . 0.7(5) ?
    C4 C5 C6 C1 . . . . 0.1(4) ?
    C4 C5 C6 C7 . . . . 179.0(2) ?
    C2 C1 C6 C5 . . . . -0.2(3) ?
    C2 C1 C6 C7 . . . . -179.14(17) ?
    C11 N1 C7 C8 . . . . 0.3(2) ?
    C11 N1 C7 C6 . . . . -179.60(15) ?
    C5 C6 C7 N1 . . . . -165.10(19) ?
    C1 C6 C7 N1 . . . . 13.8(2) ?
    C5 C6 C7 C8 . . . . 15.0(3) ?
    C1 C6 C7 C8 . . . . -166.12(17) ?
    N1 C7 C8 C9 . . . . -0.8(3) ?
    C6 C7 C8 C9 . . . . 179.16(16) ?
    C7 C8 C9 C10 . . . . 0.8(2) ?
    C7 C8 C9 C12 . . . . -177.43(15) ?
    C8 C9 C10 C11 . . . . -0.4(2) ?
    C12 C9 C10 C11 . . . . 177.79(15) ?
    C8 C9 C10 C20 . . . . -174.09(17) ?
    C12 C9 C10 C20 . . . . 4.1(3) ?
    C7 N1 C11 O2 . . . . 178.99(16) ?
    C7 N1 C11 C10 . . . . 0.1(3) ?
    C21 O2 C11 N1 . . . . -3.0(3) ?
    C21 O2 C11 C10 . . . . 176.03(17) ?
    C9 C10 C11 N1 . . . . 0.0(3) ?
    C20 C10 C11 N1 . . . . 174.15(17) ?
    C9 C10 C11 O2 . . . . -179.00(15) ?
    C20 C10 C11 O2 . . . . -4.8(2) ?
    C8 C9 C12 C17 . . . . -146.49(17) ?
    C10 C9 C12 C17 . . . . 35.4(2) ?
    C8 C9 C12 C13 . . . . 34.1(2) ?
    C10 C9 C12 C13 . . . . -144.01(17) ?
    C17 C12 C13 C14 . . . . -0.5(3) ?
    C9 C12 C13 C14 . . . . 178.94(16) ?
    C12 C13 C14 C15 . . . . -0.2(3) ?
    C18 O1 C15 C16 . . . . 1.8(3) ?
    C18 O1 C15 C14 . . . . -178.89(15) ?
    C13 C14 C15 O1 . . . . -178.79(16) ?
    C13 C14 C15 C16 . . . . 0.6(3) ?
    O1 C15 C16 C17 . . . . 179.15(16) ?
    C14 C15 C16 C17 . . . . -0.2(3) ?
    C15 C16 C17 C12 . . . . -0.6(3) ?
    C13 C12 C17 C16 . . . . 1.0(3) ?
    C9 C12 C17 C16 . . . . -178.51(16) ?
    C15 O1 C18 C19 . . . . 178.70(16) ?
loop_
    _geom_hbond_atom_site_label_D
    _geom_hbond_atom_site_label_H
    _geom_hbond_atom_site_label_A
    _geom_hbond_site_symmetry_A
    _geom_hbond_distance_DH
    _geom_hbond_distance_HA
    _geom_hbond_distance_DA
    _geom_hbond_angle_DHA
    _geom_hbond_publ_flag
    N3 H2N3 N2 4_666 0.88(3) 2.20(3) 3.084(3) 177(2) y
    C21 H21A O1 2_745 0.96 2.52 3.439(2) 160 y
    C18 H18A Cg 1_455 0.96 2.84 3.7135(18) 151 y
_iucr_refine_instructions_details
;
TITL tnic9m in P2(1)/c (R.T.)
CELL 0.71073   5.3924  16.5111  20.1415  90.000  91.315  90.000
ZERR    4.00   0.0002   0.0005   0.0006   0.000   0.002   0.000
LATT  1
SYMM -X, 0.5+Y, 0.5-Z
SFAC C H N O
UNIT 84 76 12 8
SIZE 0.216 0.254 0.542
L.S. 20
BOND $H
FMAP 2 1 60
PLAN 20
OMIT -4 60
ACTA
CONF
WGHT    0.064700    0.303300
FVAR       0.47061
O1    4    0.313384    0.383204    0.144703    11.00000    0.06595    0.06072 =
         0.06292    0.00554   -0.03085   -0.00292
O2    4    1.392744    0.093889    0.375526    11.00000    0.09439    0.04813 =
         0.07647   -0.00478   -0.04323    0.01291
N1    3    1.366286    0.215313    0.430892    11.00000    0.06539    0.04891 =
         0.04776    0.00325   -0.01707   -0.00022
N2    3    1.045474    0.086685    0.238790    11.00000    0.10654    0.06435 =
         0.08429   -0.01914   -0.04435    0.01341
N3    3    1.631282    0.483776    0.647811    11.00000    0.10889    0.10545 =
         0.07941   -0.03995   -0.04958    0.03126
C1    1    1.568736    0.320431    0.525496    11.00000    0.07754    0.05154 =
         0.06552   -0.00185   -0.03026    0.01222
AFIX  43
H1A   2    1.655647    0.274327    0.513283    11.00000   -1.20000
AFIX   0
C2    1    1.657480    0.366522    0.578037    11.00000    0.07827    0.06231 =
         0.06030    0.00185   -0.03470    0.00726
AFIX  43
H2A   2    1.801787    0.350643    0.600619    11.00000   -1.20000
AFIX   0
C3    1    1.536273    0.435542    0.597602    11.00000    0.07199    0.07751 =
         0.04853   -0.01120   -0.01915    0.00897
C4    1    1.321213    0.455467    0.563309    11.00000    0.09928    0.11915 =
         0.09183   -0.05634   -0.05056    0.05514
AFIX  43
H4A   2    1.233192    0.501179    0.575913    11.00000   -1.20000
AFIX   0
C5    1    1.232919    0.409595    0.510890    11.00000    0.07959    0.10552 =
         0.07505   -0.03664   -0.04016    0.03935
AFIX  43
H5A   2    1.087734    0.425411    0.488696    11.00000   -1.20000
AFIX   0
C6    1    1.353790    0.340942    0.490451    11.00000    0.05756    0.05476 =
         0.04113    0.00166   -0.01281    0.00161
C7    1    1.262188    0.289804    0.435201    11.00000    0.05548    0.05126 =
         0.04307    0.00300   -0.01059   -0.00045
C8    1    1.080520    0.315135    0.389626    11.00000    0.06256    0.05133 =
         0.04725   -0.00270   -0.01484    0.00681
AFIX  43
H8A   2    1.011016    0.366334    0.394134    11.00000   -1.20000
AFIX   0
C9    1    1.000398    0.265723    0.337498    11.00000    0.05104    0.04992 =
         0.04392    0.00374   -0.01078   -0.00269
C10   1    1.110403    0.188632    0.333831    11.00000    0.05860    0.04659 =
         0.04685    0.00235   -0.01558   -0.00451
C11   1    1.290892    0.168072    0.382137    11.00000    0.06511    0.04362 =
         0.05157    0.00477   -0.01621    0.00045
C12   1    0.813940    0.294697    0.287534    11.00000    0.05051    0.04990 =
         0.04418   -0.00042   -0.01234    0.00064
C13   1    0.808702    0.376106    0.268268    11.00000    0.06284    0.04737 =
         0.05300   -0.00333   -0.02089   -0.00298
AFIX  43
H13A  2    0.921383    0.412206    0.287577    11.00000   -1.20000
AFIX   0
C14   1    0.639885    0.403723    0.221277    11.00000    0.06752    0.04442 =
         0.05622    0.00203   -0.02117   -0.00001
AFIX  43
H14A  2    0.639229    0.458124    0.209307    11.00000   -1.20000
AFIX   0
C15   1    0.469877    0.350676    0.191510    11.00000    0.05228    0.05312 =
         0.04709    0.00066   -0.01459    0.00157
C16   1    0.471334    0.270111    0.210186    11.00000    0.05030    0.05451 =
         0.05763    0.00124   -0.01719   -0.00713
AFIX  43
H16A  2    0.358540    0.234122    0.190780    11.00000   -1.20000
AFIX   0
C17   1    0.641035    0.243088    0.257841    11.00000    0.05426    0.04866 =
         0.05678    0.00677   -0.01217   -0.00360
AFIX  43
H17A  2    0.639134    0.188860    0.270303    11.00000   -1.20000
AFIX   0
C18   1    0.132406    0.331693    0.113508    11.00000    0.05980    0.07109 =
         0.06079   -0.00316   -0.02264   -0.00379
AFIX  23
H18A  2    0.025692    0.308188    0.146501    11.00000   -1.20000
H18B  2    0.213086    0.288134    0.089964    11.00000   -1.20000
AFIX   0
C19   1   -0.016743    0.383148    0.065863    11.00000    0.08086    0.09889 =
         0.07754    0.01491   -0.04185   -0.01388
AFIX 137
H19A  2   -0.147883    0.351300    0.046134    11.00000   -1.50000
H19B  2    0.088746    0.402983    0.031724    11.00000   -1.50000
H19C  2   -0.086459    0.428061    0.089267    11.00000   -1.50000
AFIX   0
C20   1    1.068591    0.132635    0.280755    11.00000    0.07027    0.04791 =
         0.06296   -0.00066   -0.02557    0.00200
C21   1    1.590032    0.072360    0.421374    11.00000    0.09863    0.06028 =
         0.08427   -0.00053   -0.04438    0.01932
AFIX 137
H21A  2    1.651644    0.019555    0.410528    11.00000   -1.50000
H21B  2    1.528522    0.071901    0.465723    11.00000   -1.50000
H21C  2    1.721703    0.111245    0.418493    11.00000   -1.50000
AFIX   0
H2N3  2    1.746591    0.464087    0.675026    11.00000    0.10119
H1N3  2    1.536069    0.520533    0.663376    11.00000    0.12910
HKLF 4
REM  tnic9m in P2(1)/c (R.T.)
REM R1 =  0.0522 for   3013 Fo > 4sig(Fo)  and  0.0959 for all   5216 data
REM    245 parameters refined using      0 restraints
END
WGHT      0.0648      0.3027
REM Highest difference peak  0.186,  deepest hole -0.165,  1-sigma level  0.034
Q1    1   0.8815  0.2779  0.3180  11.00000  0.05    0.19
Q2    1   1.5269  0.4361  0.6644  11.00000  0.05    0.18
Q3    1   1.1935  0.1836  0.3572  11.00000  0.05    0.17
Q4    1   1.4823  0.3354  0.4989  11.00000  0.05    0.15
Q5    1   1.4570  0.2005  0.4608  11.00000  0.05    0.15
Q6    1   0.9336  0.2770  0.3025  11.00000  0.05    0.14
Q7    1   1.1397  0.2943  0.4204  11.00000  0.05    0.14
Q8    1   1.3142  0.4184  0.4791  11.00000  0.05    0.14
Q9    1   0.4524  0.3192  0.2162  11.00000  0.05    0.14
Q10   1   0.6117  0.2602  0.2183  11.00000  0.05    0.14
Q11   1   1.9059  0.3642  0.5829  11.00000  0.05    0.14
Q12   1   1.0410  0.2204  0.3358  11.00000  0.05    0.14
Q13   1   1.3647  0.4741  0.5408  11.00000  0.05    0.14
Q14   1   1.4209  0.4393  0.5828  11.00000  0.05    0.14
Q15   1   1.2163  0.3033  0.3991  11.00000  0.05    0.13
Q16   1   1.6482  0.5009  0.6415  11.00000  0.05    0.13
Q17   1   1.2538  0.1894  0.3435  11.00000  0.05    0.13
Q18   1   1.3204  0.5283  0.5571  11.00000  0.05    0.13
Q19   1   1.0160  0.3943  0.5179  11.00000  0.05    0.13
Q20   1   1.2540  0.4136  0.5594  11.00000  0.05    0.13
;
