# Supplementary material for: 6-(4-Amino­phen­yl)-4-(4-eth­oxy­phen­yl)-2-meth­oxy­nicotinonitrile
Source: Acta Crystallogr Sect E Struct Rep Online. 2012 Aug 31;68(Pt 9):o2812–3. doi: 10.1107/S1600536812036276 (PMC3435837; doi:10.1107/S1600536812036276)
Supplement: Supplementary file 2 [file e-68-o2812-Isup2.hkl]

# 
# h,k,l, Fc-squared, Fo-squared, sigma(Fo-squared) and status flag 
# 
data_I
_shelx_title ' tnic9m in P2(1)/c (R.T.)' 
_shelx_refln_list_code          4 
_shelx_F_calc_maximum      217.28 
_exptl_crystal_F_000       728.00 
_reflns_d_resolution_high  0.7108 
 
loop_ 
 _symmetry_equiv_pos_as_xyz 
 'x, y, z' 
 '-x, y+1/2, -z+1/2' 
 '-x, -y, -z' 
 'x, -y-1/2, z-1/2' 
 
_cell_length_a     5.3924 
_cell_length_b    16.5111 
_cell_length_c    20.1415 
_cell_angle_alpha  90.000 
_cell_angle_beta   91.315 
_cell_angle_gamma  90.000 
 
_shelx_F_squared_multiplier     1.000 
 
loop_ 
 _refln_index_h 
 _refln_index_k 
 _refln_index_l 
 _refln_F_squared_calc 
 _refln_F_squared_meas 
 _refln_F_squared_sigma 
 _refln_observed_status 
   1   0   0     5271.48     5208.55     75.99 o 
   2   0   0      180.37      235.28      4.82 o 
   3   0   0     2134.56     2171.25     25.33 o 
   4   0   0      153.75      157.36      6.21 o 
   5   0   0        0.01       -1.88      0.95 o 
   6   0   0       32.54       34.82      5.37 o 
   7   0   0        5.87        6.83      3.40 o 
   1   1   0     4539.74     4487.08     33.90 o 
   2   1   0      156.07      137.00      1.81 o 
   3   1   0      161.55      163.01      3.02 o 
   4   1   0      420.52      448.60      5.97 o 
   5   1   0       54.54       57.64      2.46 o 
   6   1   0       63.62       65.16      3.44 o 
   7   1   0        2.90        3.05      1.84 o 
   0   2   0     7760.62     7218.66    155.93 o 
   1   2   0      943.38      891.39      6.52 o 
   2   2   0        9.88        8.61      0.69 o 
   3   2   0       24.96       24.48      1.60 o 
   4   2   0        0.00       -0.78      0.63 o 
   5   2   0        1.25        1.48      1.26 o 
   6   2   0        7.46        8.48      1.66 o 
   7   2   0        0.12       -0.22      1.58 o 
   1   3   0       13.90       14.91      0.76 o 
   2   3   0       59.38       56.59      1.03 o 
   3   3   0       89.51       85.09      1.50 o 
   4   3   0       73.88       71.85      2.96 o 
   5   3   0        4.50        3.84      0.97 o 
   6   3   0        3.71        2.70      1.53 o 
   7   3   0        0.26       -2.48      1.46 o 
   0   4   0     8718.86     8476.52    128.68 o 
   1   4   0      826.91      786.10      6.61 o 
   2   4   0        9.42       10.41      0.61 o 
   3   4   0       14.56       22.02      1.25 o 
   4   4   0        7.22        7.09      1.03 o 
   5   4   0       13.28       13.07      1.82 o 
   6   4   0        0.41        1.03      1.39 o 
   7   4   0        0.38       -1.15      1.69 o 
   1   5   0      649.46      605.35      5.63 o 
   2   5   0       15.47       17.22      0.74 o 
   3   5   0      400.90      400.90      4.01 o 
   4   5   0       27.58       32.11      1.90 o 
   5   5   0        4.40        3.64      1.10 o 
   6   5   0        4.66        3.53      3.06 o 
   7   5   0        0.00        1.36      1.81 o 
   0   6   0      916.90      997.13     10.52 o 
   1   6   0      232.17      227.17      3.38 o 
   2   6   0      258.12      264.39      3.19 o 
   3   6   0      269.83      289.98      3.29 o 
   4   6   0       88.94       83.79      6.87 o 
   5   6   0       81.08       79.41      2.94 o 
   6   6   0        4.35        2.33      1.68 o 
   7   6   0        0.72       -0.36      1.80 o 
   1   7   0      277.65      329.26      3.64 o 
   2   7   0      262.00      258.44      3.61 o 
   3   7   0        0.20        1.08      0.63 o 
   4   7   0      154.93      133.96      3.50 o 
   5   7   0       75.83       71.70      3.10 o 
   6   7   0        0.04       -2.25      1.41 o 
   7   7   0        1.75       -0.70      1.74 o 
   0   8   0        0.92       -0.90      0.57 o 
   1   8   0        1.19        0.14      0.45 o 
   2   8   0        7.74        4.92      0.96 o 
   3   8   0      333.45      357.39      4.87 o 
   4   8   0        9.66        9.34      1.35 o 
   5   8   0       22.16       22.87      2.57 o 
   6   8   0       40.77       52.21      3.89 o 
   7   8   0        3.68        4.20      2.16 o 
   1   9   0      513.62      601.74      6.45 o 
   2   9   0       29.82       23.35      1.79 o 
   3   9   0        2.26        2.38      0.93 o 
   4   9   0       48.10       57.30      2.94 o 
   5   9   0        4.01        5.27      2.25 o 
   6   9   0        3.42        3.25      1.90 o 
   0  10   0      491.74      477.43      6.96 o 
   1  10   0      159.07      161.48      2.76 o 
   2  10   0      146.16      150.78      3.07 o 
   3  10   0        0.98        0.46      0.91 o 
   4  10   0       14.96       17.14      1.82 o 
   5  10   0       12.76       12.64      2.17 o 
   6  10   0       11.05        9.89      4.55 o 
   1  11   0        0.22       -0.09      0.60 o 
   2  11   0      140.44      136.09      3.35 o 
   3  11   0       36.68       42.93      2.47 o 
   4  11   0       10.02        8.51      1.58 o 
   5  11   0        2.30        1.93      1.46 o 
   6  11   0        0.01       -2.31      1.63 o 
   0  12   0       41.81       39.93      2.31 o 
   1  12   0       93.42      105.46      2.45 o 
   2  12   0      119.01      120.23      3.33 o 
   3  12   0       17.56       15.40      1.74 o 
   4  12   0       18.57       19.02      1.99 o 
   5  12   0        0.36       -0.34      1.66 o 
   6  12   0        0.46        1.94      1.79 o 
   1  13   0       23.85       24.92      2.34 o 
   2  13   0      162.82      158.39      4.76 o 
   3  13   0        2.08       -0.88      0.99 o 
   4  13   0       21.09       21.48      2.42 o 
   5  13   0        0.61        1.13      2.13 o 
   6  13   0        0.79       -0.44      1.81 o 
   0  14   0        2.59        2.12      1.12 o 
   1  14   0       24.18       21.71      1.45 o 
   2  14   0        0.52        0.31      1.24 o 
   3  14   0       11.52       10.16      2.21 o 
   4  14   0       25.49       21.91      2.66 o 
   5  14   0        0.91        0.32      1.59 o 
   6  14   0        0.00        0.24      1.86 o 
   1  15   0       15.44       12.68      1.27 o 
   2  15   0       95.09       98.10      3.39 o 
   3  15   0        1.87        5.11      1.75 o 
   4  15   0       23.14       24.04      3.33 o 
   5  15   0        5.45        5.84      1.96 o 
   0  16   0        1.48       -2.02      1.33 o 
   1  16   0       99.26       94.32      2.79 o 
   2  16   0        7.87        4.30      1.37 o 
   3  16   0       14.44       15.56      3.29 o 
   4  16   0        0.27       -0.11      1.87 o 
   5  16   0        3.89        5.08      3.22 o 
   1  17   0      104.53       98.65      2.92 o 
   2  17   0      166.04      166.62      6.06 o 
   3  17   0        0.52        1.28      1.51 o 
   4  17   0       11.10        8.57      2.24 o 
   5  17   0        3.26        1.09      2.42 o 
   0  18   0        0.47        0.83      1.60 o 
   1  18   0       19.58       16.68      1.61 o 
   2  18   0       15.72       17.76      1.96 o 
   3  18   0        0.20        0.52      1.49 o 
   4  18   0        4.26        5.03      1.95 o 
   1  19   0        5.77        6.31      1.72 o 
   2  19   0        7.04        4.89      1.52 o 
   3  19   0        8.22        9.42      1.97 o 
   4  19   0        5.09        8.08      2.22 o 
   0  20   0        8.48       12.29      2.51 o 
   1  20   0        4.60        5.36      1.69 o 
   2  20   0        0.71        0.96      1.32 o 
   3  20   0        0.03       -0.21      1.40 o 
   1  21   0        0.58        1.48      1.81 o 
   2  21   0        7.41        8.86      2.31 o 
   3  21   0        2.91        8.53      2.01 o 
   0  22   0        5.02        7.01      2.33 o 
   1  22   0        2.40        1.37      1.62 o 
   2  22   0       14.94       22.00      2.93 o 
   1  23   0        0.02       -0.33      1.83 o 
  -7   1   1        3.66        3.15      1.79 o 
  -6   1   1       18.92       20.57      3.61 o 
  -5   1   1        1.48        1.65      0.86 o 
  -4   1   1       46.52       42.68      1.86 o 
  -3   1   1        1.34        1.11      0.58 o 
  -2   1   1      106.77       95.01      1.39 o 
  -1   1   1       22.51       17.00      0.46 o 
   1   1   1     1203.81     1162.39     10.68 o 
   2   1   1     2422.89     2415.10     18.97 o 
   3   1   1       44.83       34.28      1.23 o 
   4   1   1        0.10       -0.24      0.70 o 
   5   1   1        0.99       -0.20      0.95 o 
   6   1   1       27.91       31.52      2.53 o 
   7   1   1        1.08        3.15      1.75 o 
  -7   2   1        2.53        3.07      1.80 o 
  -6   2   1       85.81       99.52      3.55 o 
  -5   2   1       17.30       20.86      2.29 o 
  -4   2   1       88.92       92.17      1.90 o 
  -3   2   1      755.86      809.99      6.57 o 
  -2   2   1       11.04        6.29      0.53 o 
  -1   2   1      347.88      346.23      3.28 o 
   0   2   1       89.66       73.15      1.30 o 
   1   2   1      682.63      668.27      6.93 o 
   2   2   1     1699.64     1728.79     12.64 o 
   3   2   1        1.41        0.36      0.55 o 
   4   2   1        4.96        5.62      0.91 o 
   5   2   1        3.07        1.46      0.79 o 
   6   2   1        0.51       -0.10      1.44 o 
   7   2   1        1.17        1.72      1.78 o 
  -7   3   1        3.72        3.98      1.89 o 
  -6   3   1        4.60        3.46      2.01 o 
  -5   3   1        5.09        3.85      0.83 o 
  -4   3   1        0.36        1.15      0.66 o 
  -3   3   1        0.42        0.33      0.65 o 
  -2   3   1      187.99      206.82      2.39 o 
  -1   3   1      305.79      296.33      3.70 o 
   0   3   1      907.60      825.49      8.55 o 
   1   3   1      761.21      733.20      7.84 o 
   2   3   1      145.73      159.13      2.14 o 
   3   3   1       10.21        9.48      1.12 o 
   4   3   1       13.24       14.48      1.12 o 
   5   3   1       51.59       53.70      2.27 o 
   6   3   1       40.93       39.23      3.22 o 
   7   3   1        1.01        0.21      1.63 o 
  -7   4   1        0.02        1.15      3.13 o 
  -6   4   1        5.82        3.26      2.09 o 
  -5   4   1       24.72       21.84      1.61 o 
  -4   4   1      148.18      153.22      2.79 o 
  -3   4   1      333.82      361.15      4.75 o 
  -2   4   1      816.91      812.25      6.25 o 
  -1   4   1     1267.36     1246.32      9.45 o 
   0   4   1     3906.43     3982.69     27.66 o 
   1   4   1     1615.97     1587.24     11.77 o 
   2   4   1      480.62      514.49      5.02 o 
   3   4   1      119.49      145.15      2.34 o 
   4   4   1       26.15       24.61      1.63 o 
   5   4   1        4.24        1.73      0.95 o 
   6   4   1        0.32        0.96      1.44 o 
   7   4   1        0.27        2.83      1.94 o 
  -7   5   1        0.99        1.88      1.85 o 
  -6   5   1       11.36       12.59      2.27 o 
  -5   5   1        2.12        1.39      1.01 o 
  -4   5   1        0.32        1.53      0.75 o 
  -3   5   1        6.89        5.36      0.72 o 
  -2   5   1      245.27      240.62      2.97 o 
  -1   5   1      974.30      864.45      7.11 o 
   0   5   1     2559.39     2444.76     16.55 o 
   1   5   1        6.06        5.67      0.68 o 
   2   5   1       92.60       64.46      1.56 o 
   3   5   1     1279.97     1254.28     10.25 o 
   4   5   1        1.28        0.90      1.11 o 
   5   5   1       50.44       46.42      2.71 o 
   6   5   1        2.79        3.11      1.67 o 
   7   5   1        0.10        1.20      1.78 o 
  -7   6   1        0.00        3.24      1.77 o 
  -6   6   1       12.66       18.25      2.54 o 
  -5   6   1       10.66        6.54      1.36 o 
  -4   6   1      248.63      241.66      4.63 o 
  -3   6   1      296.48      268.03      3.19 o 
  -2   6   1       29.34       38.36      1.31 o 
  -1   6   1     2138.69     2191.40     18.41 o 
   0   6   1      382.94      411.22      3.92 o 
   1   6   1      285.59      303.57      3.26 o 
   2   6   1      337.85      333.14      4.03 o 
   3   6   1        6.93        1.95      0.59 o 
   4   6   1       13.74       10.31      1.63 o 
   5   6   1        0.01       -0.17      0.93 o 
   6   6   1        0.17       -0.37      1.43 o 
   7   6   1        0.12       -0.44      1.68 o 
  -7   7   1        5.99        9.12      2.05 o 
  -6   7   1        0.18        0.17      1.56 o 
  -5   7   1      115.66      110.70      3.47 o 
  -4   7   1      413.99      402.28      9.00 o 
  -3   7   1       38.62       43.32      2.26 o 
  -2   7   1      196.97      205.88      3.16 o 
  -1   7   1     2378.28     2474.60     18.28 o 
   0   7   1       20.35       15.31      0.76 o 
   1   7   1      121.49      117.92      2.18 o 
   2   7   1       59.94       60.19      1.58 o 
   3   7   1      265.55      275.09      3.66 o 
   4   7   1      322.92      305.48      5.40 o 
   5   7   1        1.46        1.78      1.23 o 
   6   7   1        7.57        6.23      1.88 o 
   7   7   1        4.68        4.48      3.82 o 
  -7   8   1        0.20        0.46      1.91 o 
  -6   8   1        0.54       -1.03      1.59 o 
  -5   8   1       57.00       57.53      3.66 o 
  -4   8   1        9.03       10.39      1.90 o 
  -3   8   1       22.65       28.08      1.58 o 
  -2   8   1        6.17        7.05      0.99 o 
  -1   8   1       32.05       38.12      1.74 o 
   0   8   1      140.71      169.45      2.40 o 
   1   8   1        0.30       -0.91      0.46 o 
   2   8   1     1008.07      982.28      8.39 o 
   3   8   1      200.04      218.65      3.71 o 
   4   8   1       61.59       64.42      2.78 o 
   5   8   1       37.03       42.35      3.27 o 
   6   8   1       18.13       17.58      3.44 o 
   7   8   1        2.17        4.01      2.21 o 
  -6   9   1        6.77        5.38      1.92 o 
  -5   9   1        0.61        0.03      1.73 o 
  -4   9   1       10.34        9.55      1.47 o 
  -3   9   1        3.88        5.41      1.23 o 
  -2   9   1        3.19        0.53      0.73 o 
  -1   9   1      526.35      653.82      6.41 o 
   0   9   1      316.66      343.62      3.84 o 
   1   9   1      277.37      313.60      3.94 o 
   2   9   1      520.52      504.06      5.46 o 
   3   9   1      571.47      537.14      7.32 o 
   4   9   1      221.94      218.63      4.78 o 
   5   9   1        0.00        1.71      1.45 o 
   6   9   1       18.60       19.87      2.72 o 
  -6  10   1        0.17        0.88      1.80 o 
  -5  10   1       11.06        9.22      2.09 o 
  -4  10   1       43.86       33.98      2.76 o 
  -3  10   1       33.99       34.13      2.16 o 
  -2  10   1      119.82      116.77      3.05 o 
  -1  10   1      114.52      127.70      2.43 o 
   0  10   1      681.99      758.21      6.79 o 
   1  10   1       54.14       50.27      1.65 o 
   2  10   1       71.19       66.87      2.11 o 
   3  10   1        4.33        5.92      1.22 o 
   4  10   1      251.71      248.99      5.22 o 
   5  10   1        0.97       -0.05      1.33 o 
   6  10   1       25.37       21.28      2.84 o 
  -6  11   1       11.62       10.92      3.13 o 
  -5  11   1        0.50        0.46      1.42 o 
  -4  11   1        3.06        3.48      1.26 o 
  -3  11   1        2.82        1.14      0.99 o 
  -2  11   1       63.61       60.00      3.15 o 
  -1  11   1       71.72       75.00      2.00 o 
   0  11   1       33.23       41.37      1.54 o 
   1  11   1       74.20       64.72      1.91 o 
   2  11   1      423.37      384.63      5.91 o 
   3  11   1      122.77      104.94      3.65 o 
   4  11   1       11.10        7.41      1.47 o 
   5  11   1        0.00       -0.56      1.99 o 
   6  11   1        0.03        2.59      1.83 o 
  -6  12   1        0.72       -0.26      1.76 o 
  -5  12   1        1.31        1.72      2.07 o 
  -4  12   1       14.05       15.70      1.88 o 
  -3  12   1       50.60       58.39      2.94 o 
  -2  12   1       24.41       25.42      2.26 o 
  -1  12   1        3.92        2.65      0.77 o 
   0  12   1        3.47        5.26      0.81 o 
   1  12   1       47.55       43.08      2.46 o 
   2  12   1      299.92      256.12      4.83 o 
   3  12   1       56.97       46.94      2.71 o 
   4  12   1       32.82       33.15      2.52 o 
   5  12   1        0.44       -0.61      1.44 o 
   6  12   1        3.27        3.51      1.93 o 
  -6  13   1        2.71        2.06      1.97 o 
  -5  13   1        0.13        3.17      1.65 o 
  -4  13   1       71.10       73.17      3.73 o 
  -3  13   1        0.92        1.98      1.15 o 
  -2  13   1       17.35       19.65      3.24 o 
  -1  13   1        5.87        5.83      1.04 o 
   0  13   1        0.21        0.43      0.56 o 
   1  13   1      123.04      119.35      2.97 o 
   2  13   1        1.68       -1.31      0.93 o 
   3  13   1       98.15      103.91      3.43 o 
   4  13   1       27.00       25.54      2.67 o 
   5  13   1        0.08       -0.95      1.43 o 
   6  13   1        0.07       -0.44      1.74 o 
  -6  14   1        1.39        2.99      2.04 o 
  -5  14   1       19.38       20.37      2.75 o 
  -4  14   1        3.29        0.40      1.45 o 
  -3  14   1       11.04        9.80      1.65 o 
  -2  14   1      122.69      127.29      5.35 o 
  -1  14   1        1.14       -0.08      0.75 o 
   0  14   1       18.05       20.16      1.71 o 
   1  14   1        2.26       -0.49      0.80 o 
   2  14   1      165.94      183.90      9.48 o 
   3  14   1        5.99        6.88      1.51 o 
   4  14   1        2.47        2.72      1.54 o 
   5  14   1        2.15        0.85      1.66 o 
   6  14   1        1.48        0.97      1.92 o 
  -5  15   1        6.75        7.66      2.46 o 
  -4  15   1        1.23        2.13      1.59 o 
  -3  15   1        0.35       -0.23      1.13 o 
  -2  15   1       46.05       46.57      7.28 o 
  -1  15   1        8.70        8.30      1.43 o 
   0  15   1       23.01       20.18      2.19 o 
   1  15   1       10.64        2.42      1.00 o 
   2  15   1      248.07      272.62      5.60 o 
   3  15   1        4.99        2.74      1.21 o 
   4  15   1       16.36       17.70      2.50 o 
   5  15   1        6.45        2.88      1.86 o 
  -5  16   1        4.88        6.29      3.22 o 
  -4  16   1        0.82       -0.19      2.78 o 
  -3  16   1       26.94       29.64      2.55 o 
  -2  16   1       71.35       73.65      3.97 o 
  -1  16   1        1.14        0.32      0.96 o 
   0  16   1       46.57       52.90      2.42 o 
   1  16   1       50.34       52.44      2.39 o 
   2  16   1       32.54       36.51      2.65 o 
   3  16   1        4.15        4.92      1.48 o 
   4  16   1        1.36        3.96      1.73 o 
   5  16   1        3.14        1.58      1.87 o 
  -5  17   1        7.15       11.17      3.67 o 
  -4  17   1        7.60        6.62      2.05 o 
  -3  17   1       16.03       19.30      2.53 o 
  -2  17   1       82.04       99.25      4.76 o 
  -1  17   1       64.39       72.56      2.64 o 
   0  17   1        0.23       -0.93      1.03 o 
   1  17   1        6.59        6.62      1.30 o 
   2  17   1        7.21        8.21      1.84 o 
   3  17   1       18.33       19.00      2.44 o 
   4  17   1        0.31        1.49      1.70 o 
   5  17   1        0.19        0.03      1.72 o 
  -4  18   1        0.97        2.44      1.84 o 
  -3  18   1        5.46        5.55      1.84 o 
  -2  18   1        7.88       10.46      1.70 o 
  -1  18   1        0.02        0.07      1.03 o 
   0  18   1        6.04        5.88      1.37 o 
   1  18   1       47.22       44.39      3.21 o 
   2  18   1        0.28        3.56      1.35 o 
   3  18   1        5.29        4.65      1.77 o 
   4  18   1        7.58        4.61      1.96 o 
  -4  19   1        0.12       -1.53      2.72 o 
  -3  19   1        0.22        1.75      1.45 o 
  -2  19   1       61.38       53.47      3.15 o 
  -1  19   1        5.01        2.51      2.15 o 
   0  19   1        5.56        4.96      1.36 o 
   1  19   1        0.79        0.69      1.03 o 
   2  19   1        4.28        5.99      1.58 o 
   3  19   1        1.41        0.54      1.50 o 
   4  19   1        0.35        0.18      1.93 o 
  -3  20   1        0.12       -0.17      1.46 o 
  -2  20   1        7.16        6.23      1.62 o 
  -1  20   1        4.49        4.70      1.72 o 
   0  20   1       12.45        9.13      1.63 o 
   1  20   1        5.45       10.57      2.29 o 
   2  20   1        1.84        5.45      1.63 o 
   3  20   1        0.19       -0.06      1.42 o 
  -3  21   1       11.42        9.19      2.07 o 
  -2  21   1        0.06        2.50      1.47 o 
  -1  21   1        1.98        2.59      2.11 o 
   0  21   1        3.40        2.76      1.34 o 
   1  21   1        0.12        2.45      1.66 o 
   2  21   1        0.42       -0.59      1.70 o 
   3  21   1        0.09       -0.52      1.53 o 
  -2  22   1        3.09        6.74      1.99 o 
  -1  22   1        0.55       -1.04      1.39 o 
   0  22   1        1.11        1.60      1.41 o 
   1  22   1        4.24        5.46      1.98 o 
   2  22   1        9.44       15.03      2.64 o 
  -1  23   1        4.17        4.80      2.12 o 
   0  23   1        0.37        1.34      1.48 o 
   1  23   1        5.89        8.97      2.61 o 
  -7   0   2       23.13       18.36      4.57 o 
  -6   0   2       47.92       46.09      4.17 o 
  -5   0   2        6.32        6.05      1.46 o 
  -4   0   2      102.79      100.50      4.46 o 
  -3   0   2       73.57       62.18      2.51 o 
  -2   0   2        8.92       10.51      0.92 o 
  -1   0   2     7883.86     7928.45     70.10 o 
   0   0   2      567.92      596.52      9.76 o 
   1   0   2        0.00        0.92      0.59 o 
   2   0   2     3826.46     3747.75     39.74 o 
   3   0   2     1787.71     1860.11     23.12 o 
   4   0   2      122.93      134.43      3.14 o 
   5   0   2        8.08        6.50      1.91 o 
   6   0   2        3.13        4.65      2.12 o 
   7   0   2        1.42        0.18      2.90 o 
  -7   1   2        1.25        1.06      1.69 o 
  -6   1   2       15.52       14.74      2.15 o 
  -5   1   2       61.60       66.73      2.63 o 
  -4   1   2        3.97        2.60      0.82 o 
  -3   1   2       72.80       77.95      2.21 o 
  -2   1   2      414.70      472.30      3.90 o 
  -1   1   2    10236.82    10263.48    125.48 o 
   0   1   2     1320.55     1304.18      7.31 o 
   1   1   2      445.84      424.67      5.67 o 
   2   1   2       54.86       59.74      1.91 o 
   3   1   2     1503.18     1557.51     12.32 o 
   4   1   2       16.21       16.05      1.08 o 
   5   1   2      317.38      308.23      3.78 o 
   6   1   2      150.82      154.64      5.17 o 
   7   1   2        1.83       -0.85      1.52 o 
  -7   2   2        6.95        6.11      2.20 o 
  -6   2   2       10.70       10.97      1.78 o 
  -5   2   2        1.61       -0.06      1.22 o 
  -4   2   2      289.24      287.73      3.73 o 
  -3   2   2      352.51      355.52      3.89 o 
  -2   2   2      190.30      176.68      2.23 o 
  -1   2   2      358.38      358.77      3.51 o 
   0   2   2     1106.26      997.05      8.34 o 
   1   2   2      543.00      513.51      4.35 o 
   2   2   2       20.94       19.45      1.14 o 
   3   2   2       56.34       57.47      1.96 o 
   4   2   2       76.80       86.11      2.22 o 
   5   2   2        1.76        0.88      0.98 o 
   6   2   2       14.58       14.40      2.25 o 
   7   2   2        2.78        3.72      1.89 o 
  -7   3   2        0.19        2.04      1.72 o 
  -6   3   2       26.34       24.79      3.16 o 
  -5   3   2        8.91        8.09      1.55 o 
  -4   3   2      165.66      171.70      2.90 o 
  -3   3   2      935.96      969.48      8.26 o 
  -2   3   2      141.12      123.31      1.63 o 
  -1   3   2      777.32      794.63     10.43 o 
   0   3   2     7435.92     7607.89    113.91 o 
   1   3   2      314.15      317.42      2.83 o 
   2   3   2       52.09       39.74      1.49 o 
   3   3   2       76.64       77.06      2.00 o 
   4   3   2        3.63        5.26      0.75 o 
   5   3   2       10.00       12.26      1.38 o 
   6   3   2        3.10        4.45      1.79 o 
   7   3   2        0.15        0.53      2.17 o 
  -7   4   2        0.10        0.00      1.64 o 
  -6   4   2        1.17        1.49      1.16 o 
  -5   4   2        6.86        7.65      1.13 o 
  -4   4   2        1.44        1.52      0.70 o 
  -3   4   2        1.50        1.35      0.53 o 
  -2   4   2        5.71        4.81      0.48 o 
  -1   4   2       44.29       40.55      0.98 o 
   0   4   2      118.73      126.20      1.92 o 
   1   4   2      856.53      801.68      6.67 o 
   2   4   2       58.40       57.81      1.20 o 
   3   4   2      177.11      196.53      2.98 o 
   4   4   2        1.44        0.70      0.69 o 
   5   4   2       25.80       25.17      1.85 o 
   6   4   2       26.94       24.72      3.32 o 
   7   4   2        0.09        0.18      2.06 o 
  -7   5   2        0.10       -0.05      1.68 o 
  -6   5   2        9.04       10.76      2.13 o 
  -5   5   2       25.91       26.98      1.75 o 
  -4   5   2       24.96       30.41      1.64 o 
  -3   5   2      111.25      138.21      2.69 o 
  -2   5   2       46.30       41.75      1.12 o 
  -1   5   2      687.42      674.74      5.43 o 
   0   5   2      329.19      330.39      3.45 o 
   1   5   2      590.25      571.73      4.62 o 
   2   5   2      352.51      337.80      3.99 o 
   3   5   2       12.04        8.95      0.83 o 
   4   5   2       91.76       89.01      2.85 o 
   5   5   2       31.15       31.19      2.46 o 
   6   5   2        8.43        6.61      1.93 o 
   7   5   2        4.20        2.08      1.89 o 
  -7   6   2        0.52        2.05      1.66 o 
  -6   6   2       14.96       18.89      2.47 o 
  -5   6   2        0.66        1.56      1.08 o 
  -4   6   2      292.95      317.96      5.42 o 
  -3   6   2      518.59      532.57      5.06 o 
  -2   6   2      117.64      118.37      2.08 o 
  -1   6   2      826.12      859.11      6.82 o 
   0   6   2     1267.13     1360.50     10.74 o 
   1   6   2      149.79      158.35      2.01 o 
   2   6   2       87.89      101.78      2.10 o 
   3   6   2      196.43      191.53      3.16 o 
   4   6   2        6.01        6.22      1.01 o 
   5   6   2       16.20       13.43      1.71 o 
   6   6   2        7.93        7.99      2.23 o 
   7   6   2        3.19        2.81      2.00 o 
  -7   7   2        0.00        2.35      1.70 o 
  -6   7   2        3.90        5.92      2.01 o 
  -5   7   2       46.80       48.66      2.64 o 
  -4   7   2      129.80      117.33      3.83 o 
  -3   7   2       17.99       19.56      1.09 o 
  -2   7   2      138.37      155.85      3.03 o 
  -1   7   2      144.81      159.39      1.87 o 
   0   7   2       55.01       61.80      1.55 o 
   1   7   2      331.41      325.82      3.81 o 
   2   7   2      325.73      361.81      4.48 o 
   3   7   2       39.69       37.38      1.79 o 
   4   7   2       48.41       46.35      2.17 o 
   5   7   2      115.36      120.84      4.44 o 
   6   7   2        0.35       -1.38      1.44 o 
   7   7   2        5.63        7.87      2.37 o 
  -7   8   2        0.37        0.96      1.72 o 
  -6   8   2        7.20        1.82      1.62 o 
  -5   8   2       16.05       15.03      2.12 o 
  -4   8   2        4.00        2.47      1.02 o 
  -3   8   2        0.06        0.30      0.62 o 
  -2   8   2        1.01        0.07      0.60 o 
  -1   8   2     1404.64     1512.57     12.09 o 
   0   8   2     1912.90     2007.91     14.44 o 
   1   8   2      173.39      174.79      2.67 o 
   2   8   2       29.14       30.07      1.54 o 
   3   8   2        1.21        0.35      0.71 o 
   4   8   2       19.86       20.35      1.87 o 
   5   8   2        5.18        5.54      2.01 o 
   6   8   2       15.12       18.08      2.72 o 
   7   8   2        0.71       -2.13      1.82 o 
  -6   9   2        2.79        1.95      1.75 o 
  -5   9   2        1.10        1.70      1.48 o 
  -4   9   2       61.74       59.23      2.60 o 
  -3   9   2       10.54       12.33      1.62 o 
  -2   9   2        0.15        1.04      0.73 o 
  -1   9   2      171.03      153.77      2.52 o 
   0   9   2     1929.24     2095.70     14.00 o 
   1   9   2      655.12      631.98      6.82 o 
   2   9   2       93.23      102.77      2.29 o 
   3   9   2      161.54      147.85      4.98 o 
   4   9   2      101.23       99.64      3.33 o 
   5   9   2       35.85       39.84      3.31 o 
   6   9   2        0.15        2.62      1.74 o 
  -6  10   2        0.35        0.25      1.60 o 
  -5  10   2        0.78        0.98      1.39 o 
  -4  10   2       33.70       29.10      2.22 o 
  -3  10   2      196.68      174.67      3.97 o 
  -2  10   2      157.31      134.26      3.28 o 
  -1  10   2      206.67      228.26      3.33 o 
   0  10   2        4.36        4.36      0.71 o 
   1  10   2       21.14       30.63      1.36 o 
   2  10   2        0.05        0.37      0.60 o 
   3  10   2       74.01       74.49      2.75 o 
   4  10   2       63.96       64.96      4.85 o 
   5  10   2        0.02       -0.82      1.75 o 
   6  10   2        4.53        5.29      1.94 o 
  -6  11   2        0.77        0.13      1.61 o 
  -5  11   2        1.32        1.75      1.49 o 
  -4  11   2       84.31       84.85      3.16 o 
  -3  11   2      277.70      264.48      5.47 o 
  -2  11   2       58.05       62.85      2.80 o 
  -1  11   2       83.22       79.52      1.85 o 
   0  11   2        0.78        2.92      0.69 o 
   1  11   2       31.80       31.09      1.57 o 
   2  11   2        2.47        1.69      1.05 o 
   3  11   2      241.06      249.68      5.05 o 
   4  11   2      103.33       97.94      3.44 o 
   5  11   2       11.01        6.09      1.81 o 
   6  11   2        5.12        3.99      1.96 o 
  -6  12   2        0.32        1.31      3.01 o 
  -5  12   2        8.17        7.78      1.92 o 
  -4  12   2        2.50        3.74      1.32 o 
  -3  12   2       46.81       44.85      2.62 o 
  -2  12   2        0.01        0.93      1.57 o 
  -1  12   2        7.26       11.25      0.99 o 
   0  12   2        0.52        0.07      0.59 o 
   1  12   2       81.73       75.37      2.20 o 
   2  12   2      158.90      156.63      3.81 o 
   3  12   2      271.76      274.01      6.71 o 
   4  12   2        1.25        1.62      1.28 o 
   5  12   2        0.62        0.51      1.59 o 
   6  12   2        2.22       -0.47      1.69 o 
  -6  13   2        1.01        0.26      1.86 o 
  -5  13   2       14.10       13.89      2.23 o 
  -4  13   2       26.72       25.60      2.68 o 
  -3  13   2       65.98       56.06      3.90 o 
  -2  13   2       25.25       21.90      2.24 o 
  -1  13   2       22.30       21.86      1.39 o 
   0  13   2       11.22       10.99      1.24 o 
   1  13   2       34.73       40.47      3.13 o 
   2  13   2      108.18      117.99      3.45 o 
   3  13   2        2.80        1.45      1.14 o 
   4  13   2        6.87       12.61      2.06 o 
   5  13   2        0.64       -2.04      2.26 o 
   6  13   2        0.23        0.18      1.74 o 
  -6  14   2        0.46        1.81      2.01 o 
  -5  14   2        4.53        5.13      2.47 o 
  -4  14   2       33.62       32.60      3.04 o 
  -3  14   2      145.72      138.27      4.04 o 
  -2  14   2        7.30        7.39      2.27 o 
  -1  14   2       68.51       67.10      2.22 o 
   0  14   2       17.42       16.92      1.61 o 
   1  14   2       21.31       19.25      1.66 o 
   2  14   2      123.07      136.00      3.80 o 
   3  14   2        4.25        3.12      1.34 o 
   4  14   2        0.27       -0.71      1.28 o 
   5  14   2        9.61       10.13      2.34 o 
   6  14   2        0.33       -2.68      2.03 o 
  -5  15   2        1.51        1.75      1.64 o 
  -4  15   2        0.78       -0.17      1.60 o 
  -3  15   2       28.90       25.36      2.31 o 
  -2  15   2       82.11       74.27      3.04 o 
  -1  15   2        7.66        9.73      1.49 o 
   0  15   2       20.56       17.16      2.14 o 
   1  15   2      124.72      129.16      3.19 o 
   2  15   2        9.75        5.85      1.38 o 
   3  15   2       52.51       47.49      3.01 o 
   4  15   2        0.92       -2.17      1.30 o 
   5  15   2        4.33        6.69      2.12 o 
  -5  16   2        5.25        6.95      2.13 o 
  -4  16   2        5.69        6.02      1.88 o 
  -3  16   2       35.54       33.68      3.03 o 
  -2  16   2        7.18        7.26      1.63 o 
  -1  16   2        0.21        0.10      1.22 o 
   0  16   2        9.88        7.57      1.22 o 
   1  16   2       64.43       47.14      2.35 o 
   2  16   2      350.01      328.48      6.37 o 
   3  16   2        2.94        4.00      1.44 o 
   4  16   2       10.90       12.41      2.26 o 
   5  16   2        0.83        1.21      2.19 o 
  -5  17   2        0.04        0.51      2.55 o 
  -4  17   2       17.36       16.18      2.47 o 
  -3  17   2       33.72       40.78      4.11 o 
  -2  17   2       30.66       31.32      2.55 o 
  -1  17   2        5.91        3.98      1.32 o 
   0  17   2        0.43        0.17      1.07 o 
   1  17   2      146.38      142.57      3.52 o 
   2  17   2        0.34        0.79      1.29 o 
   3  17   2        0.46        0.41      1.36 o 
   4  17   2        1.03        1.91      1.62 o 
   5  17   2        3.64        2.24      1.91 o 
  -4  18   2        1.29        1.97      1.72 o 
  -3  18   2       19.27       13.62      2.66 o 
  -2  18   2       17.65       22.82      2.65 o 
  -1  18   2        8.72        9.74      1.34 o 
   0  18   2       48.86       43.38      2.48 o 
   1  18   2        0.62        0.98      0.98 o 
   2  18   2        3.35        2.40      1.30 o 
   3  18   2        0.33        1.21      1.39 o 
   4  18   2       10.45       11.91      5.07 o 
  -4  19   2        3.65        5.37      2.03 o 
  -3  19   2        0.04        0.82      2.94 o 
  -2  19   2        9.59       14.62      2.37 o 
  -1  19   2        3.64        2.33      2.68 o 
   0  19   2        5.06        4.09      1.37 o 
   1  19   2        1.39       -0.30      1.04 o 
   2  19   2       25.05       21.74      2.19 o 
   3  19   2        2.29        4.47      1.66 o 
   4  19   2        0.54        1.65      1.86 o 
  -3  20   2        4.20        4.10      1.72 o 
  -2  20   2        0.28        3.28      1.53 o 
  -1  20   2       12.91        9.55      1.93 o 
   0  20   2        5.81        9.63      1.64 o 
   1  20   2       16.55       25.53      3.08 o 
   2  20   2        2.13        2.02      1.40 o 
   3  20   2        0.00        0.72      1.46 o 
  -3  21   2        1.16        2.72      2.14 o 
  -2  21   2        4.84        2.66      1.62 o 
  -1  21   2        2.42        3.06      1.67 o 
   0  21   2        3.22        4.74      1.51 o 
   1  21   2       20.82       18.58      6.26 o 
   2  21   2        0.04        1.66      1.77 o 
   3  21   2        8.14        9.75      1.96 o 
  -2  22   2        2.00        2.65      1.62 o 
  -1  22   2       10.63        6.33      3.66 o 
   0  22   2        3.54        2.78      1.50 o 
   1  22   2        3.27        4.89      2.00 o 
   2  22   2        3.83        5.79      3.50 o 
   0  23   2        0.01       -0.31      1.42 o 
  -7   1   3        0.39        2.12      2.13 o 
  -6   1   3        1.03       -1.03      1.13 o 
  -5   1   3       17.40       15.32      1.36 o 
  -4   1   3        7.07        3.30      0.77 o 
  -3   1   3       42.33       40.32      1.24 o 
  -2   1   3      547.25      593.41      4.16 o 
  -1   1   3     5669.42     5476.28     44.58 o 
   0   1   3     4823.40     4809.41     31.23 o 
   1   1   3      353.95      302.75      6.67 o 
   2   1   3      142.77      179.19      3.25 o 
   3   1   3      742.87      821.30      7.59 o 
   4   1   3       11.31       10.14      0.99 o 
   5   1   3       31.11       29.03      1.32 o 
   6   1   3        1.03        1.43      1.77 o 
   7   1   3        0.15       -1.86      1.49 o 
  -7   2   3        4.38        1.98      2.12 o 
  -6   2   3       25.21       30.21      2.45 o 
  -5   2   3       27.06       26.44      1.82 o 
  -4   2   3       43.86       39.85      1.40 o 
  -3   2   3       61.95       63.16      1.53 o 
  -2   2   3      471.54      419.17      3.64 o 
  -1   2   3    47212.10    43318.77    615.65 o 
   0   2   3     3209.06     3130.69     20.01 o 
   1   2   3     2021.45     2036.64     16.25 o 
   2   2   3     1370.85     1367.16     10.58 o 
   3   2   3       75.42       82.71      2.48 o 
   4   2   3       17.21       14.83      1.30 o 
   5   2   3       41.62       41.13      2.60 o 
   6   2   3        0.31       -1.63      1.26 o 
   7   2   3        0.17       -0.77      1.51 o 
  -7   3   3        0.25        3.14      1.81 o 
  -6   3   3        3.25        2.81      1.81 o 
  -5   3   3       23.96       18.80      1.83 o 
  -4   3   3       91.21       96.68      2.17 o 
  -3   3   3       23.82       21.14      1.49 o 
  -2   3   3     1031.08      961.31      6.44 o 
  -1   3   3    10328.35    10111.89    135.08 o 
   0   3   3    12305.31    11753.99    143.05 o 
   1   3   3      104.51       96.75      1.49 o 
   2   3   3     1589.52     1695.85     16.70 o 
   3   3   3       29.04       28.94      2.60 o 
   4   3   3        9.46        6.93      1.08 o 
   5   3   3      124.23      118.73      4.82 o 
   6   3   3        1.45       -0.21      1.34 o 
   7   3   3        0.01        3.29      2.40 o 
  -7   4   3        0.39        1.71      1.80 o 
  -6   4   3       20.85       23.23      2.20 o 
  -5   4   3       38.98       38.28      1.77 o 
  -4   4   3       14.08       13.38      1.03 o 
  -3   4   3        0.00        0.88      0.50 o 
  -2   4   3      479.58      468.68      4.02 o 
  -1   4   3      175.32      143.66      1.82 o 
   0   4   3     2016.81     1871.30     12.21 o 
   1   4   3      745.57      791.60      5.43 o 
   2   4   3      896.10      985.00      8.29 o 
   3   4   3        9.59       11.06      0.88 o 
   4   4   3       86.99       94.95      2.98 o 
   5   4   3        1.50        2.03      0.79 o 
   6   4   3        0.73       -1.30      1.56 o 
   7   4   3        0.73       -0.29      1.95 o 
  -7   5   3        5.07        5.38      1.82 o 
  -6   5   3        0.38        3.45      1.51 o 
  -5   5   3       73.07       82.44      2.43 o 
  -4   5   3       41.25       44.61      1.81 o 
  -3   5   3       54.19       57.50      1.36 o 
  -2   5   3       72.75       88.75      1.76 o 
  -1   5   3      688.39      630.43      5.63 o 
   0   5   3      839.27      853.34      7.13 o 
   1   5   3        0.08       -0.29      0.33 o 
   2   5   3     2045.40     2194.67     15.07 o 
   3   5   3      658.64      688.65      7.77 o 
   4   5   3       21.01       23.16      1.85 o 
   5   5   3        0.50        0.20      0.79 o 
   6   5   3       10.91       10.84      7.20 o 
   7   5   3        0.02        0.73      1.68 o 
  -7   6   3        0.72        0.19      1.61 o 
  -6   6   3        5.79        1.22      1.41 o 
  -5   6   3        0.63        2.27      1.10 o 
  -4   6   3        5.87        4.74      1.15 o 
  -3   6   3       47.11       40.11      1.35 o 
  -2   6   3      101.00      105.21      2.01 o 
  -1   6   3        0.43       -0.18      0.42 o 
   0   6   3      555.81      564.78      5.37 o 
   1   6   3      190.72      202.04      2.41 o 
   2   6   3     1351.68     1469.58     12.07 o 
   3   6   3        9.57        8.19      0.79 o 
   4   6   3       18.94       18.69      1.62 o 
   5   6   3        1.05       -1.27      1.23 o 
   6   6   3        0.68        2.18      1.66 o 
   7   6   3        0.55        1.44      1.95 o 
  -7   7   3        0.04       -1.17      1.54 o 
  -6   7   3        1.69        2.39      1.79 o 
  -5   7   3       53.09       56.95      2.82 o 
  -4   7   3       26.54       27.10      2.30 o 
  -3   7   3        7.39        9.53      0.86 o 
  -2   7   3      447.46      503.88      7.12 o 
  -1   7   3       38.26       46.55      1.40 o 
   0   7   3      181.18      200.30      2.85 o 
   1   7   3      244.71      238.78      2.80 o 
   2   7   3        7.80        5.16      0.80 o 
   3   7   3       66.82       73.40      2.32 o 
   4   7   3       47.69       51.35      3.19 o 
   5   7   3       63.25       68.05      4.06 o 
   6   7   3       30.37       27.30      4.04 o 
   7   7   3        0.06       -0.78      1.89 o 
  -7   8   3        1.22        1.65      1.69 o 
  -6   8   3        0.67       -1.88      1.39 o 
  -5   8   3        0.52       -1.48      1.14 o 
  -4   8   3       21.00       21.73      1.82 o 
  -3   8   3        2.00        0.71      0.74 o 
  -2   8   3       13.76       13.59      1.49 o 
  -1   8   3      153.68      164.70      2.08 o 
   0   8   3       87.54       99.82      2.11 o 
   1   8   3      324.28      341.30      3.68 o 
   2   8   3      154.19      166.64      3.02 o 
   3   8   3      254.28      242.23      4.49 o 
   4   8   3      354.72      334.15      5.95 o 
   5   8   3       89.69       91.74      7.16 o 
   6   8   3        0.93        0.12      1.60 o 
   7   8   3        3.39        3.95      2.28 o 
  -6   9   3        3.76        1.11      1.65 o 
  -5   9   3        6.45        2.64      1.53 o 
  -4   9   3       19.54       17.47      2.74 o 
  -3   9   3      274.67      260.67      6.40 o 
  -2   9   3       70.89       69.99      2.27 o 
  -1   9   3      430.51      441.10      4.33 o 
   0   9   3      236.93      271.11      3.77 o 
   1   9   3        5.67        8.14      0.78 o 
   2   9   3        1.95        0.62      0.62 o 
   3   9   3      651.07      594.34      8.95 o 
   4   9   3       96.70      103.09      3.41 o 
   5   9   3       10.18       15.84      2.30 o 
   6   9   3        4.34        3.53      1.90 o 
  -6  10   3        1.83        0.61      1.67 o 
  -5  10   3        2.11        2.65      1.52 o 
  -4  10   3       14.08       15.44      1.70 o 
  -3  10   3      101.85      103.34      4.87 o 
  -2  10   3        5.82        2.74      0.88 o 
  -1  10   3       44.28       41.08      1.97 o 
   0  10   3        0.31        1.00      0.53 o 
   1  10   3      167.92      136.22      2.36 o 
   2  10   3       24.63       24.49      1.67 o 
   3  10   3       21.12       22.93      1.93 o 
   4  10   3       69.24       60.91      2.96 o 
   5  10   3       17.71       15.25      2.34 o 
   6  10   3       10.25        9.57      2.27 o 
  -6  11   3        0.03       -0.75      1.66 o 
  -5  11   3       33.27       30.62      6.06 o 
  -4  11   3       12.06       10.42      2.06 o 
  -3  11   3       41.78       41.24      2.47 o 
  -2  11   3        0.01       -1.64      0.86 o 
  -1  11   3        3.05        7.20      0.81 o 
   0  11   3      233.22      227.58      3.12 o 
   1  11   3        4.36        3.38      0.74 o 
   2  11   3       25.71       26.53      1.87 o 
   3  11   3      151.25      154.46      3.98 o 
   4  11   3        1.72        1.73      1.16 o 
   5  11   3       17.40       14.37      3.56 o 
   6  11   3        0.78       -0.04      1.67 o 
  -6  12   3        0.83        0.49      1.71 o 
  -5  12   3       41.80       43.15      3.43 o 
  -4  12   3       24.29       26.20      2.63 o 
  -3  12   3       53.74       55.86      2.96 o 
  -2  12   3      100.73       91.37      3.40 o 
  -1  12   3        9.64        8.02      0.87 o 
   0  12   3       61.87       49.27      2.54 o 
   1  12   3       67.93       69.88      1.92 o 
   2  12   3       35.73       41.49      2.60 o 
   3  12   3        0.59        0.17      1.07 o 
   4  12   3        3.19        1.15      1.08 o 
   5  12   3        0.18        1.53      1.87 o 
   6  12   3        1.49        0.69      1.81 o 
  -6  13   3        0.14        0.16      2.41 o 
  -5  13   3        0.26        0.31      1.67 o 
  -4  13   3        0.00        0.33      1.26 o 
  -3  13   3       42.91       50.99      2.87 o 
  -2  13   3        0.61       -0.90      1.45 o 
  -1  13   3        0.06       -0.15      0.72 o 
   0  13   3        1.42        2.79      1.09 o 
   1  13   3      262.85      236.12      3.82 o 
   2  13   3        0.54        0.31      1.03 o 
   3  13   3       14.68       11.45      1.64 o 
   4  13   3        3.14        4.23      1.94 o 
   5  13   3        0.47        1.21      1.71 o 
   6  13   3        0.02        3.55      1.97 o 
  -6  14   3        1.17        2.88      1.95 o 
  -5  14   3        6.61        6.57      2.05 o 
  -4  14   3        7.00        7.62      1.87 o 
  -3  14   3       10.35       11.61      1.69 o 
  -2  14   3      133.67      123.65      5.25 o 
  -1  14   3       47.16       52.85      2.75 o 
   0  14   3       13.86       15.56      1.56 o 
   1  14   3       29.68       26.46      1.67 o 
   2  14   3       22.20       24.15      2.07 o 
   3  14   3       51.79       50.75      3.02 o 
   4  14   3        1.31        0.84      1.33 o 
   5  14   3        0.23       -0.39      1.54 o 
  -5  15   3        4.50        5.72      2.03 o 
  -4  15   3        9.98       12.76      2.20 o 
  -3  15   3        1.27        0.03      1.12 o 
  -2  15   3       81.88       87.58      3.24 o 
  -1  15   3        0.09        0.19      0.84 o 
   0  15   3       84.27       82.70      2.77 o 
   1  15   3      540.51      559.76      6.11 o 
   2  15   3        0.85       -0.32      1.09 o 
   3  15   3        9.32        7.00      1.60 o 
   4  15   3        3.73        7.84      3.27 o 
   5  15   3        1.55        2.83      1.95 o 
  -5  16   3        0.73       -1.44      1.70 o 
  -4  16   3        6.90        6.39      1.90 o 
  -3  16   3        5.80        2.06      1.53 o 
  -2  16   3        2.03        2.98      1.35 o 
  -1  16   3        5.27        7.97      1.21 o 
   0  16   3        4.03        5.32      1.45 o 
   1  16   3        1.89        0.57      1.02 o 
   2  16   3        0.22       -0.75      1.24 o 
   3  16   3        4.82        5.24      1.49 o 
   4  16   3       48.97       59.89      4.60 o 
   5  16   3        7.92        7.34      3.69 o 
  -5  17   3        1.02        1.79      1.84 o 
  -4  17   3        0.17        1.69      1.66 o 
  -3  17   3       28.02       30.19      2.48 o 
  -2  17   3        6.10        3.06      1.42 o 
  -1  17   3        0.02       -0.50      0.91 o 
   0  17   3        0.53       -0.11      1.18 o 
   1  17   3        6.90        1.95      1.06 o 
   2  17   3       13.00       14.70      2.10 o 
   3  17   3        1.31        2.05      1.83 o 
   4  17   3       17.24       19.37      2.66 o 
   5  17   3        2.60        3.22      2.01 o 
  -4  18   3        2.41        2.88      1.85 o 
  -3  18   3       10.85       11.44      1.89 o 
  -2  18   3        8.11        7.69      1.92 o 
  -1  18   3        0.08        1.99      1.79 o 
   0  18   3       10.35       12.10      1.65 o 
   1  18   3        5.24        3.35      1.04 o 
   2  18   3        1.19        1.56      1.42 o 
   3  18   3       22.74       21.72      3.56 o 
   4  18   3       39.37       45.01      3.84 o 
  -4  19   3        3.81        6.17      3.09 o 
  -3  19   3       38.89       39.38      3.54 o 
  -2  19   3        0.40        0.60      1.70 o 
  -1  19   3        1.06       -1.45      2.08 o 
   0  19   3        2.50        1.40      1.20 o 
   1  19   3        2.81        0.11      1.05 o 
   2  19   3        0.55        2.23      1.30 o 
   3  19   3        0.31        2.16      1.67 o 
   4  19   3        0.00        2.01      1.85 o 
  -3  20   3        1.96        3.08      1.58 o 
  -2  20   3       13.44       16.04      2.46 o 
  -1  20   3        0.00        0.32      1.43 o 
   0  20   3        6.85        5.35      1.48 o 
   1  20   3       25.30       27.05      2.75 o 
   2  20   3        0.45       -2.05      1.39 o 
   3  20   3        1.17       -0.46      1.54 o 
  -3  21   3       12.17       17.87      3.45 o 
  -2  21   3        1.71        1.84      2.82 o 
  -1  21   3        0.90        1.33      1.60 o 
   0  21   3        2.06        2.35      1.42 o 
   1  21   3       13.63        8.78      2.55 o 
   2  21   3        2.27        1.34      1.78 o 
   3  21   3        4.77        7.29      2.37 o 
  -2  22   3        3.92        9.57      2.02 o 
  -1  22   3        2.38        3.20      2.27 o 
   0  22   3        1.17        1.50      1.42 o 
   1  22   3        0.18        1.73      1.78 o 
   2  22   3        4.49        7.52      3.91 o 
   0  23   3        0.45        0.59      1.41 o 
  -7   0   4       49.79       53.17      6.86 o 
  -6   0   4        6.16        7.87      2.86 o 
  -5   0   4       12.99       15.16      2.13 o 
  -4   0   4       52.29       57.28      2.44 o 
  -3   0   4      105.94       93.39      2.54 o 
  -2   0   4      308.24      310.36      3.53 o 
  -1   0   4     1069.67     1116.90     19.36 o 
   0   0   4      511.56      483.82      6.28 o 
   1   0   4     2318.12     2347.60     26.44 o 
   2   0   4      465.11      444.48      8.92 o 
   3   0   4      309.68      280.78      6.16 o 
   4   0   4        2.06        1.75      1.22 o 
   5   0   4      273.70      257.88      5.34 o 
   6   0   4        0.21       -0.49      1.62 o 
   7   0   4        0.56       -0.72      1.81 o 
  -7   1   4        0.52        4.16      2.13 o 
  -6   1   4        2.36        1.72      1.30 o 
  -5   1   4        0.14       -0.08      0.87 o 
  -4   1   4        0.05        0.04      0.62 o 
  -3   1   4        0.01       -0.40      0.44 o 
  -2   1   4        0.41        4.73      0.44 o 
  -1   1   4    22662.26    22027.21    199.07 o 
   0   1   4       41.51       38.70      0.96 o 
   1   1   4      187.56      193.58      2.53 o 
   2   1   4      210.19      204.03      3.63 o 
   3   1   4      155.67      174.17      3.86 o 
   4   1   4       15.52       19.83      1.33 o 
   5   1   4      227.51      237.54      4.12 o 
   6   1   4       11.37       10.18      1.78 o 
   7   1   4        5.64        8.15      2.12 o 
  -7   2   4        7.02        6.68      3.46 o 
  -6   2   4        0.41       -0.65      1.19 o 
  -5   2   4        8.83       10.12      1.31 o 
  -4   2   4       11.03       12.36      1.17 o 
  -3   2   4       10.90       16.96      1.07 o 
  -2   2   4     2203.15     2188.85     13.37 o 
  -1   2   4    25320.06    24000.38    223.23 o 
   0   2   4      668.42      675.75      4.38 o 
   1   2   4      212.39      222.03      2.44 o 
   2   2   4     2719.55     2882.39     20.73 o 
   3   2   4       10.02        8.74      1.20 o 
   4   2   4      121.36      121.51      2.68 o 
   5   2   4       15.23       15.23      1.36 o 
   6   2   4       16.71       21.21      2.56 o 
   7   2   4        0.93        0.36      2.01 o 
  -7   3   4        0.12        1.15      2.66 o 
  -6   3   4       10.75        8.80      1.70 o 
  -5   3   4       41.83       43.93      2.58 o 
  -4   3   4        6.59        4.60      0.77 o 
  -3   3   4       92.95       84.09      1.81 o 
  -2   3   4      493.93      531.66      4.77 o 
  -1   3   4      443.20      407.26      4.52 o 
   0   3   4      332.72      331.78      2.92 o 
   1   3   4      161.97      175.28      2.17 o 
   2   3   4      426.00      447.26      5.13 o 
   3   3   4       54.50       55.51      2.06 o 
   4   3   4       96.11       96.59      2.66 o 
   5   3   4        0.19        0.38      0.86 o 
   6   3   4        1.12        1.16      1.77 o 
   7   3   4        4.18        3.57      2.31 o 
  -7   4   4        3.01        5.95      3.52 o 
  -6   4   4        0.02        1.44      1.42 o 
  -5   4   4       41.08       46.75      1.82 o 
  -4   4   4        1.38        1.60      0.67 o 
  -3   4   4        5.04        4.27      0.62 o 
  -2   4   4      268.85      301.95      3.41 o 
  -1   4   4      973.46     1061.94      7.68 o 
   0   4   4       18.89       24.90      0.66 o 
   1   4   4     2437.30     2508.61     15.15 o 
   2   4   4        5.65        6.48      0.74 o 
   3   4   4       36.53       31.95      1.55 o 
   4   4   4       71.47       69.62      2.73 o 
   5   4   4       32.72       26.33      3.22 o 
   6   4   4        5.61        3.59      2.14 o 
   7   4   4        0.31        3.25      2.34 o 
  -7   5   4        0.07        0.58      2.22 o 
  -6   5   4       51.13       46.91      3.07 o 
  -5   5   4       44.74       45.63      1.95 o 
  -4   5   4      148.10      145.19      2.66 o 
  -3   5   4        2.25        2.91      0.70 o 
  -2   5   4      157.29      158.17      2.69 o 
  -1   5   4      277.44      249.33      2.71 o 
   0   5   4      649.76      689.94      5.35 o 
   1   5   4      378.01      404.89      3.35 o 
   2   5   4      271.37      309.98      3.42 o 
   3   5   4        0.00       -0.14      0.51 o 
   4   5   4       12.48       11.24      1.77 o 
   5   5   4       17.68       20.56      2.99 o 
   6   5   4       15.70       22.85      3.43 o 
   7   5   4        1.55        3.48      2.01 o 
  -7   6   4        0.21        1.56      2.21 o 
  -6   6   4        0.04        2.00      1.43 o 
  -5   6   4       17.30       18.82      1.77 o 
  -4   6   4       29.30       29.69      1.91 o 
  -3   6   4        6.05        5.53      0.71 o 
  -2   6   4      627.20      701.66      6.55 o 
  -1   6   4     1157.11     1202.10      9.85 o 
   0   6   4     1221.40     1185.36      8.55 o 
   1   6   4     1111.28     1146.75      7.76 o 
   2   6   4        0.41        1.37      0.48 o 
   3   6   4        5.65        7.75      0.82 o 
   4   6   4        8.40        9.92      2.35 o 
   5   6   4       63.76       74.28      4.02 o 
   6   6   4        1.91        2.99      1.67 o 
   7   6   4        1.76        1.16      1.91 o 
  -7   7   4        0.45       -1.31      2.05 o 
  -6   7   4       12.41       10.14      2.65 o 
  -5   7   4        7.27        8.81      2.64 o 
  -4   7   4       36.83       38.77      2.97 o 
  -3   7   4       16.76       17.87      1.09 o 
  -2   7   4     1110.22     1207.00     13.50 o 
  -1   7   4      767.02      800.84      7.33 o 
   0   7   4       29.19       22.44      0.95 o 
   1   7   4      208.81      192.43      2.35 o 
   2   7   4     2705.83     2891.51     34.00 o 
   3   7   4       92.57       92.93      2.40 o 
   4   7   4       80.98       90.97      3.70 o 
   5   7   4      191.32      187.20      7.33 o 
   6   7   4       21.39       15.83      2.58 o 
   7   7   4        0.47       -1.48      1.89 o 
  -7   8   4        2.89        7.70      3.00 o 
  -6   8   4        0.24       -0.23      2.08 o 
  -5   8   4        0.02        0.27      1.32 o 
  -4   8   4       43.08       40.46      2.33 o 
  -3   8   4      122.73      125.09      2.37 o 
  -2   8   4       88.78       88.34      1.92 o 
  -1   8   4        6.34        6.65      0.60 o 
   0   8   4      240.19      269.18      3.62 o 
   1   8   4      401.45      404.22      4.16 o 
   2   8   4        2.94        2.77      0.70 o 
   3   8   4      180.19      186.29      4.57 o 
   4   8   4        9.68        7.50      2.03 o 
   5   8   4       43.91       45.36      3.52 o 
   6   8   4       14.49       14.98      2.58 o 
   7   8   4        2.78        1.90      2.05 o 
  -6   9   4        0.02       -0.36      1.53 o 
  -5   9   4       10.42        9.99      1.86 o 
  -4   9   4       10.23       12.65      1.65 o 
  -3   9   4       38.93       37.35      2.15 o 
  -2   9   4        1.35        0.91      0.57 o 
  -1   9   4        5.79        7.27      0.64 o 
   0   9   4      135.32      128.36      2.53 o 
   1   9   4      368.65      370.11      4.06 o 
   2   9   4       91.48       74.90      2.12 o 
   3   9   4     1307.59     1225.09     18.77 o 
   4   9   4        5.94        3.92      1.44 o 
   5   9   4        5.89        1.53      1.47 o 
   6   9   4        0.11        0.44      1.61 o 
  -6  10   4        0.73        1.31      1.88 o 
  -5  10   4        1.28        0.13      1.30 o 
  -4  10   4       16.84       15.60      1.73 o 
  -3  10   4        9.52       10.04      1.41 o 
  -2  10   4       44.96       46.26      2.57 o 
  -1  10   4       34.04       33.55      1.18 o 
   0  10   4       84.98       89.47      2.42 o 
   1  10   4      381.98      389.24      4.35 o 
   2  10   4       14.36       16.50      1.68 o 
   3  10   4      256.54      234.51      5.46 o 
   4  10   4      135.66      136.11      3.99 o 
   5  10   4       15.91        9.21      2.00 o 
   6  10   4        2.98        4.42      1.97 o 
  -6  11   4        2.84        2.97      1.75 o 
  -5  11   4        2.51        3.38      1.85 o 
  -4  11   4        3.89        1.83      1.76 o 
  -3  11   4       80.12       83.63      2.91 o 
  -2  11   4       26.04       28.77      2.22 o 
  -1  11   4      150.96      153.32      2.33 o 
   0  11   4        0.00       -0.40      0.54 o 
   1  11   4       13.74       15.31      1.14 o 
   2  11   4      108.54      107.76      3.56 o 
   3  11   4      106.07      111.46      3.41 o 
   4  11   4        9.88        6.18      1.43 o 
   5  11   4        0.46       -0.12      1.49 o 
   6  11   4        0.56       -3.06      1.58 o 
  -6  12   4        1.11        0.25      1.72 o 
  -5  12   4        1.81        2.38      1.63 o 
  -4  12   4        9.34        6.92      1.90 o 
  -3  12   4       29.45       29.21      2.22 o 
  -2  12   4        2.22        0.85      1.11 o 
  -1  12   4       35.75       37.61      1.47 o 
   0  12   4        1.23        0.05      0.45 o 
   1  12   4      493.50      475.62      5.27 o 
   2  12   4       59.77       59.02      3.62 o 
   3  12   4      256.40      245.45      5.16 o 
   4  12   4        2.76        3.48      1.52 o 
   5  12   4        3.99        1.45      1.66 o 
   6  12   4        1.58        0.27      1.81 o 
  -6  13   4        6.80        5.91      2.38 o 
  -5  13   4        0.10       -2.55      1.39 o 
  -4  13   4       13.86       10.70      2.07 o 
  -3  13   4       70.10       68.21      3.08 o 
  -2  13   4       45.64       45.01      5.05 o 
  -1  13   4        9.75        8.57      0.94 o 
   0  13   4        5.36        4.70      0.81 o 
   1  13   4      199.43      200.21      3.52 o 
   2  13   4      132.24      124.11      5.09 o 
   3  13   4      153.70      149.28      4.20 o 
   4  13   4        1.31       -1.50      1.15 o 
   5  13   4        0.26        1.45      1.61 o 
   6  13   4        0.07       -1.20      1.84 o 
  -5  14   4        1.25        3.43      1.77 o 
  -4  14   4        5.73        6.77      1.80 o 
  -3  14   4        0.07        0.23      1.08 o 
  -2  14   4        6.42        2.46      1.19 o 
  -1  14   4        6.34        6.29      1.19 o 
   0  14   4       23.34       18.41      1.71 o 
   1  14   4      388.70      415.92      5.53 o 
   2  14   4       13.47       13.04      2.07 o 
   3  14   4        3.88        3.10      1.62 o 
   4  14   4        0.10        0.37      1.43 o 
   5  14   4       25.86       29.70      3.23 o 
  -5  15   4        0.00        1.13      1.66 o 
  -4  15   4        2.04        2.48      2.05 o 
  -3  15   4       22.96       18.65      2.05 o 
  -2  15   4        5.29        6.45      2.21 o 
  -1  15   4       17.17       21.06      1.45 o 
   0  15   4      299.92      282.04      4.92 o 
   1  15   4      309.77      330.36      5.27 o 
   2  15   4       16.77       14.97      1.92 o 
   3  15   4        4.60        5.40      1.46 o 
   4  15   4        9.35       10.99      2.38 o 
   5  15   4        0.06        1.90      1.72 o 
  -5  16   4       10.21        9.93      3.20 o 
  -4  16   4        0.06       -0.30      1.51 o 
  -3  16   4        0.00        1.44      1.21 o 
  -2  16   4        0.95       -1.90      1.41 o 
  -1  16   4        0.36       -1.18      0.85 o 
   0  16   4        7.65        4.87      1.16 o 
   1  16   4       14.69       11.37      1.28 o 
   2  16   4       10.54       12.38      1.78 o 
   3  16   4       17.20       17.71      2.08 o 
   4  16   4        0.00        0.59      1.57 o 
   5  16   4        0.38        1.01      1.86 o 
  -5  17   4        1.53        3.12      1.94 o 
  -4  17   4        3.82        3.34      1.77 o 
  -3  17   4        1.52        5.25      1.52 o 
  -2  17   4        8.05        3.06      1.73 o 
  -1  17   4        9.05       11.45      1.62 o 
   0  17   4      101.61       92.60      3.76 o 
   1  17   4        0.18        0.10      0.89 o 
   2  17   4       13.28       13.71      3.50 o 
   3  17   4        0.64       -0.11      1.82 o 
   4  17   4        0.05        1.41      1.62 o 
   5  17   4        0.39        1.76      1.92 o 
  -4  18   4        3.78        3.43      1.92 o 
  -3  18   4       12.10       13.26      2.05 o 
  -2  18   4        8.81        6.60      1.97 o 
  -1  18   4       17.47       14.16      2.13 o 
   0  18   4       27.07       32.59      2.20 o 
   1  18   4        1.52        3.53      1.20 o 
   2  18   4        0.10        0.82      1.34 o 
   3  18   4        0.59       -1.77      1.54 o 
   4  18   4        0.40       -0.13      1.61 o 
  -4  19   4        4.26        4.12      2.08 o 
  -3  19   4       13.42       13.90      2.21 o 
  -2  19   4       27.65       39.79      6.95 o 
  -1  19   4        4.92        6.05      1.76 o 
   0  19   4        1.12        1.80      1.25 o 
   1  19   4        0.12        0.79      1.05 o 
   2  19   4        3.39        6.25      1.91 o 
   3  19   4        9.43       10.13      2.98 o 
   4  19   4        0.21       -0.06      1.85 o 
  -3  20   4        2.94        1.24      1.59 o 
  -2  20   4       11.79        5.87      2.13 o 
  -1  20   4        0.13        0.55      1.45 o 
   0  20   4        4.07        2.31      1.36 o 
   1  20   4        1.66        0.16      1.51 o 
   2  20   4        0.59       -0.28      1.57 o 
   3  20   4        6.93        9.42      2.69 o 
  -3  21   4        1.86        7.00      1.90 o 
  -2  21   4        0.01        1.54      1.81 o 
  -1  21   4        0.15        1.16      1.58 o 
   0  21   4        4.93        6.18      1.59 o 
   1  21   4        0.23       -0.74      1.46 o 
   2  21   4        1.09       -2.26      1.48 o 
   3  21   4        0.49       -2.87      1.76 o 
  -2  22   4        2.81        5.04      2.12 o 
  -1  22   4        1.35       -0.09      1.72 o 
   0  22   4        0.01        1.87      1.43 o 
   1  22   4        8.22        7.56      2.12 o 
   2  22   4        0.08        1.46      1.84 o 
  -7   1   5        3.82       -1.84      2.60 o 
  -6   1   5        2.70        1.84      1.37 o 
  -5   1   5       15.90       19.92      1.65 o 
  -4   1   5       14.70       19.63      1.41 o 
  -3   1   5        7.49        7.05      1.01 o 
  -2   1   5      244.79      272.35      2.82 o 
  -1   1   5     2724.16     2578.97     21.12 o 
   0   1   5      661.05      647.94      5.76 o 
   1   1   5      970.11      990.27      8.17 o 
   2   1   5      679.07      681.76      8.17 o 
   3   1   5       37.81       52.58      2.52 o 
   4   1   5      202.39      192.54      3.52 o 
   5   1   5      115.44      109.86      3.59 o 
   6   1   5       10.18        9.37      1.73 o 
   7   1   5        0.64        1.55      2.70 o 
  -7   2   5        0.97        5.64      3.39 o 
  -6   2   5        0.39        0.54      1.27 o 
  -5   2   5       19.22       17.15      1.59 o 
  -4   2   5       29.05       43.48      1.89 o 
  -3   2   5      329.10      316.34      3.59 o 
  -2   2   5     2294.60     2338.87     16.78 o 
  -1   2   5     1724.40     1597.09     12.43 o 
   0   2   5      565.26      537.06      4.45 o 
   1   2   5      444.03      425.34      4.04 o 
   2   2   5     1206.89     1299.02     11.81 o 
   3   2   5       37.60       48.42      2.18 o 
   4   2   5       50.93       52.62      2.07 o 
   5   2   5      341.53      343.17      6.31 o 
   6   2   5        2.63        3.95      1.89 o 
   7   2   5        2.95        2.94      3.64 o 
  -7   3   5        5.29        3.26      2.84 o 
  -6   3   5       24.75       23.72      2.24 o 
  -5   3   5       29.97       42.78      3.39 o 
  -4   3   5       52.52       54.50      1.61 o 
  -3   3   5       16.90       20.15      0.98 o 
  -2   3   5        0.19        0.62      0.45 o 
  -1   3   5      824.90      780.41      6.92 o 
   0   3   5      639.14      597.58      4.73 o 
   1   3   5       32.12       34.17      1.01 o 
   2   3   5     3624.58     4048.15     32.09 o 
   3   3   5       38.30       48.15      1.63 o 
   4   3   5       10.31        7.35      1.11 o 
   5   3   5       61.11       61.15      4.59 o 
   6   3   5        3.72        7.13      2.27 o 
   7   3   5        0.02        2.28      2.31 o 
  -7   4   5        0.07        3.33      3.10 o 
  -6   4   5        0.06        0.49      1.33 o 
  -5   4   5      158.91      171.84      3.65 o 
  -4   4   5      228.56      225.11      3.04 o 
  -3   4   5      230.59      215.18      2.80 o 
  -2   4   5      887.88      986.42      7.83 o 
  -1   4   5       69.45       87.24      1.34 o 
   0   4   5       39.81       38.26      1.24 o 
   1   4   5      878.22      924.66      6.44 o 
   2   4   5       84.35       82.71      2.01 o 
   3   4   5       45.66       39.23      1.68 o 
   4   4   5        0.02       -1.41      0.73 o 
   5   4   5       13.79       10.63      2.31 o 
   6   4   5        4.47        5.46      2.24 o 
   7   4   5        4.97        6.21      2.64 o 
  -7   5   5        0.01       -0.17      2.34 o 
  -6   5   5       31.10       31.44      2.59 o 
  -5   5   5        4.93        6.74      1.50 o 
  -4   5   5      102.93      106.51      3.53 o 
  -3   5   5      110.73      108.96      2.56 o 
  -2   5   5      505.30      543.07      5.92 o 
  -1   5   5     1247.85     1294.75      8.64 o 
   0   5   5       43.65       42.59      0.91 o 
   1   5   5       22.64       17.99      0.75 o 
   2   5   5      190.62      193.02      2.83 o 
   3   5   5       72.40       77.89      2.18 o 
   4   5   5       13.84        6.64      3.09 o 
   5   5   5       65.28       73.29      5.15 o 
   6   5   5        3.14        4.00      2.44 o 
   7   5   5        1.12        1.90      1.96 o 
  -7   6   5        0.04        0.02      3.22 o 
  -6   6   5        5.26        5.38      1.62 o 
  -5   6   5       29.36       32.78      2.77 o 
  -4   6   5        4.06        4.19      0.96 o 
  -3   6   5       14.10       13.41      0.95 o 
  -2   6   5      164.81      206.82      3.33 o 
  -1   6   5      416.91      420.15      4.03 o 
   0   6   5        4.62        1.63      0.38 o 
   1   6   5      623.85      714.41      5.39 o 
   2   6   5      700.86      720.90      6.37 o 
   3   6   5       24.83       20.81      1.24 o 
   4   6   5        1.05        0.53      1.25 o 
   5   6   5      154.41      160.38      5.76 o 
   6   6   5        8.77        7.98      2.03 o 
   7   6   5        0.01        1.35      1.90 o 
  -7   7   5        0.05        2.15      2.38 o 
  -6   7   5        3.87        5.25      1.57 o 
  -5   7   5        2.08        1.64      1.38 o 
  -4   7   5        1.18        1.49      1.12 o 
  -3   7   5        0.15        0.82      0.55 o 
  -2   7   5        3.58        1.29      0.79 o 
  -1   7   5       64.21       58.50      1.47 o 
   0   7   5      343.72      361.90      3.64 o 
   1   7   5      355.06      396.75      4.46 o 
   2   7   5        5.70        5.44      0.79 o 
   3   7   5       48.48       49.53      2.47 o 
   4   7   5       36.71       34.43      2.77 o 
   5   7   5       80.77       79.20      4.73 o 
   6   7   5        7.12        6.50      3.05 o 
   7   7   5        1.55        4.20      2.23 o 
  -7   8   5        0.45        1.52      2.75 o 
  -6   8   5        0.12        2.27      1.45 o 
  -5   8   5        0.13       -2.02      1.20 o 
  -4   8   5        0.31        0.19      0.75 o 
  -3   8   5       15.61       15.69      1.24 o 
  -2   8   5      116.32      109.76      2.38 o 
  -1   8   5      108.94      144.63      2.00 o 
   0   8   5        7.39        7.65      0.68 o 
   1   8   5       43.67       43.37      1.16 o 
   2   8   5       93.50      120.40      2.67 o 
   3   8   5      415.98      385.22      6.84 o 
   4   8   5        0.00       -0.84      1.19 o 
   5   8   5       13.56        8.70      3.18 o 
   6   8   5       16.08       21.39      4.47 o 
  -6   9   5        4.23        4.01      1.80 o 
  -5   9   5        0.89       -0.13      1.63 o 
  -4   9   5       10.58       12.53      1.51 o 
  -3   9   5        5.56        4.01      1.22 o 
  -2   9   5        6.62        4.55      0.89 o 
  -1   9   5      669.31      707.32      6.01 o 
   0   9   5        1.78        1.77      0.53 o 
   1   9   5      113.74      127.29      2.01 o 
   2   9   5      194.86      198.35      3.52 o 
   3   9   5       75.23       64.09      3.00 o 
   4   9   5        1.42        1.82      1.39 o 
   5   9   5       54.24       57.30      3.95 o 
   6   9   5        3.28        3.64      2.03 o 
  -6  10   5        1.29        2.47      1.81 o 
  -5  10   5        0.16       -0.74      1.89 o 
  -4  10   5       36.47       34.81      2.32 o 
  -3  10   5       78.83       81.16      3.23 o 
  -2  10   5        2.20        0.36      0.96 o 
  -1  10   5       33.64       42.15      1.33 o 
   0  10   5       16.50       16.69      1.20 o 
   1  10   5      233.33      223.56      3.19 o 
   2  10   5      174.68      171.97      4.21 o 
   3  10   5      458.61      471.94      8.10 o 
   4  10   5       22.16       22.60      2.52 o 
   5  10   5       45.56       45.77      3.59 o 
   6  10   5       19.18       24.92      3.11 o 
  -6  11   5        0.19        1.30      1.77 o 
  -5  11   5        1.20        2.97      1.58 o 
  -4  11   5       34.60       40.40      2.63 o 
  -3  11   5       34.96       39.30      6.90 o 
  -2  11   5       33.72       45.65      3.79 o 
  -1  11   5      355.95      385.85      3.99 o 
   0  11   5      414.74      424.19      5.13 o 
   1  11   5       76.74       72.74      2.04 o 
   2  11   5        3.94        4.73      1.21 o 
   3  11   5        2.89       -0.91      1.09 o 
   4  11   5        0.60        0.37      1.06 o 
   5  11   5        4.22        2.13      1.79 o 
   6  11   5        2.42        2.37      2.07 o 
  -6  12   5        0.00        1.66      2.34 o 
  -5  12   5       11.55       11.55      2.60 o 
  -4  12   5       31.30       30.67      2.78 o 
  -3  12   5       16.62       20.74      2.18 o 
  -2  12   5        0.03       -1.75      0.88 o 
  -1  12   5        0.00        0.18      0.62 o 
   0  12   5      288.70      295.36      4.35 o 
   1  12   5        0.05        0.57      1.03 o 
   2  12   5      120.20      103.26      3.60 o 
   3  12   5       54.54       48.08      3.32 o 
   4  12   5        0.08        0.35      1.29 o 
   5  12   5        0.32        0.04      1.48 o 
   6  12   5        3.58        3.30      2.06 o 
  -6  13   5        5.76        5.50      2.83 o 
  -5  13   5        1.25        3.14      1.72 o 
  -4  13   5       39.14       36.69      3.49 o 
  -3  13   5      156.98      131.67      4.47 o 
  -2  13   5        6.86        9.59      1.45 o 
  -1  13   5        0.09       -0.16      0.73 o 
   0  13   5       13.19       16.46      1.15 o 
   1  13   5      332.78      318.70      4.61 o 
   2  13   5      148.73      150.86      3.92 o 
   3  13   5       84.97       71.50      3.75 o 
   4  13   5       30.88       27.95      3.80 o 
   5  13   5        5.64        5.73      1.99 o 
   6  13   5        0.27        1.86      1.97 o 
  -5  14   5       18.94       23.01      3.42 o 
  -4  14   5        0.75        4.33      1.64 o 
  -3  14   5       19.04       18.98      2.37 o 
  -2  14   5        0.02       -1.23      0.94 o 
  -1  14   5        0.04       -1.70      0.85 o 
   0  14   5        0.07        1.27      0.86 o 
   1  14   5      966.90      961.98     10.44 o 
   2  14   5       54.17       59.97      3.71 o 
   3  14   5        9.57       10.37      1.64 o 
   4  14   5       38.40       40.57      3.44 o 
   5  14   5        2.59        2.14      1.88 o 
  -5  15   5        1.58        3.20      2.35 o 
  -4  15   5        0.43       -0.55      1.34 o 
  -3  15   5       23.16       26.79      2.78 o 
  -2  15   5        3.95        3.22      1.31 o 
  -1  15   5        2.93        3.10      0.93 o 
   0  15   5      112.61      115.92      3.18 o 
   1  15   5       21.29       18.98      1.71 o 
   2  15   5        0.03       -1.43      0.96 o 
   3  15   5       30.98       31.33      2.52 o 
   4  15   5        3.50        5.60      2.70 o 
   5  15   5        3.41       -0.11      1.76 o 
  -5  16   5        0.90        1.97      2.67 o 
  -4  16   5        0.08        1.36      2.12 o 
  -3  16   5        5.59        6.12      1.75 o 
  -2  16   5       26.90       32.25      2.47 o 
  -1  16   5       17.20       12.95      1.42 o 
   0  16   5       14.34       10.25      1.84 o 
   1  16   5       36.70       33.41      2.08 o 
   2  16   5        0.65        2.71      1.42 o 
   3  16   5        0.52        0.35      1.21 o 
   4  16   5        0.02        0.97      1.62 o 
   5  16   5        0.04        0.54      1.76 o 
  -5  17   5        0.12       -0.63      1.72 o 
  -4  17   5        4.56        2.85      1.82 o 
  -3  17   5        5.69        8.77      1.68 o 
  -2  17   5        3.88        2.04      1.94 o 
  -1  17   5        0.13        1.30      1.37 o 
   0  17   5        1.27        1.45      1.11 o 
   1  17   5        2.22       -0.06      1.08 o 
   2  17   5        2.62        5.43      1.56 o 
   3  17   5       29.14       29.65      2.94 o 
   4  17   5        0.21        0.84      1.72 o 
  -4  18   5        0.90        0.31      1.78 o 
  -3  18   5       70.29       90.66      5.81 o 
  -2  18   5        0.58        1.28      1.62 o 
  -1  18   5        1.32        2.00      1.44 o 
   0  18   5       47.96       49.49      2.60 o 
   1  18   5       41.77       41.63      2.33 o 
   2  18   5        8.67        9.76      1.95 o 
   3  18   5        1.94        2.76      1.68 o 
   4  18   5        0.23        0.03      1.76 o 
  -4  19   5        4.48        3.30      2.58 o 
  -3  19   5        2.50        6.43      2.12 o 
  -2  19   5        5.68        9.23      2.22 o 
  -1  19   5       15.11       19.26      2.43 o 
   0  19   5       20.05       22.00      2.29 o 
   1  19   5        0.68        1.15      1.14 o 
   2  19   5       13.46       12.56      2.77 o 
   3  19   5        4.45        3.94      1.80 o 
   4  19   5        3.98        2.04      2.07 o 
  -3  20   5       19.03       16.87      2.29 o 
  -2  20   5        1.59       -1.39      2.78 o 
  -1  20   5       10.59       11.50      2.47 o 
   0  20   5        9.94       14.37      1.91 o 
   1  20   5        1.86        3.00      1.86 o 
   2  20   5        0.61        0.46      1.69 o 
   3  20   5        0.50        0.30      2.13 o 
  -2  21   5        1.07        5.05      1.97 o 
  -1  21   5        0.29       -1.32      1.46 o 
   0  21   5       39.63       55.40      2.90 o 
   1  21   5        8.18       21.00      2.67 o 
   2  21   5        0.14        1.12      1.81 o 
  -2  22   5        0.63        2.48      1.98 o 
  -1  22   5        1.11        0.48      1.69 o 
   0  22   5        0.10        0.36      1.36 o 
   1  22   5        0.36        2.02      1.74 o 
   2  22   5        2.45       -0.25      1.99 o 
  -6   0   6        0.02       -1.18      2.41 o 
  -5   0   6       12.96       16.29      1.97 o 
  -4   0   6       50.98       48.12      2.37 o 
  -3   0   6        9.43        8.31      1.06 o 
  -2   0   6       46.68       45.54      3.78 o 
  -1   0   6      449.72      481.21     10.67 o 
   0   0   6     5122.84     4812.92    170.12 o 
   1   0   6      540.25      528.44      7.84 o 
   2   0   6       16.32       18.92      2.58 o 
   3   0   6      233.08      213.97      5.42 o 
   4   0   6      527.81      498.76     10.07 o 
   5   0   6       83.71       81.51      5.84 o 
   6   0   6        0.12       -0.33      1.51 o 
   7   0   6        0.88       -0.94      2.01 o 
  -7   1   6        0.72        4.32      3.48 o 
  -6   1   6        4.36        3.58      1.86 o 
  -5   1   6        4.21        6.51      1.21 o 
  -4   1   6       63.46       67.04      2.06 o 
  -3   1   6        1.52        1.79      0.61 o 
  -2   1   6     2197.23     2262.36     21.19 o 
  -1   1   6     3197.25     3094.72     25.28 o 
   0   1   6      195.92      182.85      5.40 o 
   1   1   6       12.32        5.81      0.53 o 
   2   1   6      620.88      691.70      7.27 o 
   3   1   6       45.13       54.86      1.93 o 
   4   1   6       65.82       66.21      2.18 o 
   5   1   6      116.14      100.36      5.21 o 
   6   1   6        0.01       -1.04      1.04 o 
   7   1   6        6.72        6.01      4.06 o 
  -7   2   6       11.93       11.22      4.01 o 
  -6   2   6        1.72       -1.31      1.79 o 
  -5   2   6        2.75        1.81      1.35 o 
  -4   2   6       11.42       11.72      1.15 o 
  -3   2   6       34.89       47.10      1.54 o 
  -2   2   6     2205.45     2332.80     18.45 o 
  -1   2   6       71.64       97.39      2.20 o 
   0   2   6        5.46        9.23      0.67 o 
   1   2   6     1255.44     1328.11      9.48 o 
   2   2   6      289.11      324.45      3.94 o 
   3   2   6        5.55       10.23      0.92 o 
   4   2   6       90.46       88.40      2.47 o 
   5   2   6        1.94       -0.02      1.08 o 
   6   2   6        6.55        3.10      1.90 o 
   7   2   6        0.10        0.88      2.23 o 
  -7   3   6        0.61        4.07      3.21 o 
  -6   3   6        0.54        3.33      3.10 o 
  -5   3   6        6.83        7.46      1.45 o 
  -4   3   6        2.44        3.35      0.82 o 
  -3   3   6      258.76      258.03      3.21 o 
  -2   3   6        8.40        7.45      0.65 o 
  -1   3   6     1750.35     1736.34     11.00 o 
   0   3   6      739.55      774.59      5.81 o 
   1   3   6     1599.98     1670.44     12.53 o 
   2   3   6     1601.59     1703.68     23.64 o 
   3   3   6      119.64      117.88      2.47 o 
   4   3   6      236.64      214.45      3.78 o 
   5   3   6      141.75      128.91      6.92 o 
   6   3   6        0.04       -2.64      1.32 o 
   7   3   6        0.05       -1.41      2.15 o 
  -7   4   6        5.35        5.13      2.54 o 
  -6   4   6        1.45        0.25      2.58 o 
  -5   4   6        0.07        0.73      0.92 o 
  -4   4   6      106.64      106.84      2.09 o 
  -3   4   6       80.77       89.87      2.29 o 
  -2   4   6      204.15      171.11      2.17 o 
  -1   4   6     3086.46     3154.86     19.34 o 
   0   4   6      268.80      266.25      2.35 o 
   1   4   6     1004.07     1064.00      7.37 o 
   2   4   6     1125.33     1160.31     11.00 o 
   3   4   6       18.76       24.07      2.58 o 
   4   4   6       46.53       46.46      3.15 o 
   5   4   6      112.58      117.62      5.44 o 
   6   4   6        1.70       -0.64      1.78 o 
   7   4   6        0.01       -1.45      2.04 o 
  -7   5   6        0.13        3.77      2.60 o 
  -6   5   6        2.38       -0.17      1.90 o 
  -5   5   6        9.76        6.83      1.48 o 
  -4   5   6        0.27       -0.72      0.61 o 
  -3   5   6       17.43       16.73      0.87 o 
  -2   5   6      200.70      179.52      2.99 o 
  -1   5   6     1156.00     1141.64      7.40 o 
   0   5   6        4.68        2.77      0.63 o 
   1   5   6       42.13       70.15      1.25 o 
   2   5   6       12.68       11.40      0.94 o 
   3   5   6       58.30       74.33      2.21 o 
   4   5   6      122.00      111.73      9.68 o 
   5   5   6       12.14       13.93      4.62 o 
   6   5   6        0.74        1.17      1.74 o 
   7   5   6        6.09        8.91      2.95 o 
  -7   6   6        2.22        2.99      2.53 o 
  -6   6   6        0.33        2.41      2.09 o 
  -5   6   6        0.60       -0.23      0.93 o 
  -4   6   6        3.37        3.29      0.93 o 
  -3   6   6       36.46       36.21      1.44 o 
  -2   6   6      104.18       89.45      1.95 o 
  -1   6   6     1059.23     1056.28      7.59 o 
   0   6   6     1705.55     1779.83     10.73 o 
   1   6   6     1003.32     1055.26      7.43 o 
   2   6   6      369.42      398.36      6.04 o 
   3   6   6      401.76      396.58      4.96 o 
   4   6   6      454.53      431.77      7.93 o 
   5   6   6        4.01        6.78      1.90 o 
   6   6   6        0.09        0.20      1.54 o 
   7   6   6        8.20       15.01      2.92 o 
  -7   7   6        0.22        0.43      3.46 o 
  -6   7   6        0.03        1.18      1.90 o 
  -5   7   6       29.78       30.15      2.36 o 
  -4   7   6       10.86        9.84      1.59 o 
  -3   7   6        1.22        1.98      0.68 o 
  -2   7   6      567.18      527.97      5.47 o 
  -1   7   6      922.12      950.43      7.71 o 
   0   7   6       24.21       29.23      0.95 o 
   1   7   6      893.50      928.95      6.83 o 
   2   7   6       58.35       62.99      1.89 o 
   3   7   6       99.36      103.66      6.14 o 
   4   7   6        0.36        0.67      1.22 o 
   5   7   6       15.71        9.87      2.03 o 
   6   7   6       19.86       19.05      2.81 o 
   7   7   6        0.47        1.91      1.99 o 
  -6   8   6        0.01       -0.40      2.78 o 
  -5   8   6        2.29        3.45      1.34 o 
  -4   8   6        4.59        2.95      1.05 o 
  -3   8   6        7.46        6.36      1.12 o 
  -2   8   6        0.04        0.37      0.66 o 
  -1   8   6      217.09      229.34      2.25 o 
   0   8   6       29.49       20.91      0.92 o 
   1   8   6        7.46        3.88      0.67 o 
   2   8   6      109.64      117.81      2.64 o 
   3   8   6        6.96        9.58      1.60 o 
   4   8   6      410.01      355.78      7.29 o 
   5   8   6        0.00        0.14      1.53 o 
   6   8   6        0.40        0.98      1.72 o 
  -6   9   6        1.06        2.90      2.39 o 
  -5   9   6        0.28        2.08      1.46 o 
  -4   9   6       20.14       20.27      1.77 o 
  -3   9   6       57.33       54.53      2.60 o 
  -2   9   6       45.67       56.71      1.97 o 
  -1   9   6      123.99      155.83      1.90 o 
   0   9   6      169.22      167.80      2.60 o 
   1   9   6       15.63       13.99      1.33 o 
   2   9   6       97.80       87.30      2.62 o 
   3   9   6      151.04      128.68      4.39 o 
   4   9   6      155.43      134.79      6.89 o 
   5   9   6        4.80        4.96      1.77 o 
   6   9   6       24.62       28.34      3.25 o 
  -6  10   6        2.64        1.93      2.31 o 
  -5  10   6       11.83       13.59      2.09 o 
  -4  10   6       25.40       24.21      2.80 o 
  -3  10   6        0.27        1.51      1.17 o 
  -2  10   6       54.14       54.90      2.04 o 
  -1  10   6        4.81        2.58      0.87 o 
   0  10   6        2.48        2.12      0.82 o 
   1  10   6       52.57       53.71      1.46 o 
   2  10   6      379.86      370.68      6.44 o 
   3  10   6      109.05       91.35      3.55 o 
   4  10   6        2.27        2.46      2.13 o 
   5  10   6        2.45        0.92      1.43 o 
   6  10   6       19.00       22.96      3.09 o 
  -6  11   6        0.26        2.71      2.27 o 
  -5  11   6        0.48       -0.03      1.78 o 
  -4  11   6       23.59       23.62      2.35 o 
  -3  11   6       40.98       41.80      2.83 o 
  -2  11   6       28.39       27.48      1.85 o 
  -1  11   6       63.38       70.86      1.87 o 
   0  11   6      156.26      156.86      2.69 o 
   1  11   6        3.36        3.37      0.74 o 
   2  11   6      932.57      901.44     21.65 o 
   3  11   6       53.31       49.45      3.18 o 
   4  11   6       12.04       14.85      2.17 o 
   5  11   6        0.83        1.81      1.64 o 
   6  11   6        4.90        4.32      2.08 o 
  -6  12   6        0.33        0.69      2.40 o 
  -5  12   6       19.41       21.57      2.65 o 
  -4  12   6       85.88       94.89      5.17 o 
  -3  12   6        2.13       -1.15      1.12 o 
  -2  12   6      196.19      183.99      4.04 o 
  -1  12   6       31.01       33.95      2.02 o 
   0  12   6       96.04       94.89      2.10 o 
   1  12   6       78.39       81.54      2.15 o 
   2  12   6       28.70       19.83      2.07 o 
   3  12   6        0.01       -0.38      1.12 o 
   4  12   6       44.55       45.98      3.43 o 
   5  12   6        1.36        2.91      1.67 o 
   6  12   6        2.44        5.09      2.29 o 
  -6  13   6        4.09        4.50      2.88 o 
  -5  13   6        4.76        4.51      1.81 o 
  -4  13   6       12.22       10.58      1.94 o 
  -3  13   6       21.26       15.26      2.23 o 
  -2  13   6        0.07        0.44      1.06 o 
  -1  13   6       48.12       47.05      1.71 o 
   0  13   6      677.51      674.95      6.57 o 
   1  13   6        0.02       -0.70      1.03 o 
   2  13   6       35.48       31.62      2.50 o 
   3  13   6        0.28       -0.05      1.21 o 
   4  13   6        8.51        5.12      1.85 o 
   5  13   6        0.29        0.84      1.73 o 
   6  13   6        0.07        0.82      1.92 o 
  -5  14   6        0.46        0.96      1.63 o 
  -4  14   6       23.38       19.56      2.33 o 
  -3  14   6        0.60        1.32      1.41 o 
  -2  14   6        0.55        0.56      1.13 o 
  -1  14   6        0.90       -1.89      1.02 o 
   0  14   6      124.49      109.36      3.07 o 
   1  14   6       26.14       21.34      2.08 o 
   2  14   6        1.01       -0.59      1.44 o 
   3  14   6        1.91        1.94      1.88 o 
   4  14   6       38.70       38.28      4.28 o 
   5  14   6        0.73        1.38      1.59 o 
  -5  15   6        1.46       -0.94      1.51 o 
  -4  15   6        3.06        1.49      1.76 o 
  -3  15   6        0.01        1.52      1.42 o 
  -2  15   6        1.58       -0.11      1.13 o 
  -1  15   6        6.09        6.70      1.17 o 
   0  15   6        0.00        0.25      1.21 o 
   1  15   6      105.56      102.57      2.92 o 
   2  15   6        0.64        2.26      1.19 o 
   3  15   6        0.05        0.59      1.16 o 
   4  15   6        3.95        2.67      1.72 o 
   5  15   6        2.10        1.81      1.82 o 
  -5  16   6        7.72        7.17      3.50 o 
  -4  16   6        0.00        0.38      1.55 o 
  -3  16   6        0.00       -1.12      1.43 o 
  -2  16   6        0.23        0.01      1.24 o 
  -1  16   6       11.90        9.97      1.37 o 
   0  16   6        7.09        5.34      1.27 o 
   1  16   6        7.11        4.64      1.45 o 
   2  16   6       10.62       10.72      1.85 o 
   3  16   6        9.85       10.51      2.02 o 
   4  16   6        8.41        5.89      1.93 o 
   5  16   6        0.68       -0.31      1.97 o 
  -4  17   6        0.08        0.15      1.48 o 
  -3  17   6        1.23        3.21      1.79 o 
  -2  17   6        1.24        2.33      1.54 o 
  -1  17   6        3.45        6.03      1.69 o 
   0  17   6       48.20       36.00      2.65 o 
   1  17   6       73.73       73.25      2.70 o 
   2  17   6        4.40        2.26      1.47 o 
   3  17   6        0.03       -1.03      1.33 o 
   4  17   6        0.30        2.83      1.75 o 
  -4  18   6        1.02        0.52      1.73 o 
  -3  18   6        3.56        4.36      1.94 o 
  -2  18   6        0.90       -0.66      1.56 o 
  -1  18   6        3.35        2.14      1.49 o 
   0  18   6        1.69        0.72      1.18 o 
   1  18   6        2.95        0.84      1.12 o 
   2  18   6        0.16       -1.61      2.47 o 
   3  18   6       38.34       49.17      3.71 o 
   4  18   6        2.20        3.24      1.85 o 
  -4  19   6        2.43        4.48      2.13 o 
  -3  19   6        0.01        1.40      1.49 o 
  -2  19   6        3.86        3.47      1.86 o 
  -1  19   6       13.17       14.81      2.24 o 
   0  19   6       18.54       22.43      2.07 o 
   1  19   6        0.90        3.29      1.33 o 
   2  19   6        1.32        0.78      2.06 o 
   3  19   6        5.84        5.26      2.48 o 
   4  19   6        3.62        5.47      2.22 o 
  -3  20   6        0.05        1.39      1.56 o 
  -2  20   6        0.36        0.58      1.74 o 
  -1  20   6        0.71        1.77      1.89 o 
   0  20   6        3.76        5.38      1.47 o 
   1  20   6        0.07        1.79      1.18 o 
   2  20   6        0.04       -0.88      1.50 o 
   3  20   6       12.62       17.11      3.39 o 
  -2  21   6        2.55        0.98      2.14 o 
  -1  21   6        0.76        3.31      1.71 o 
   0  21   6        9.95       15.09      2.24 o 
   1  21   6        6.21        4.69      1.95 o 
   2  21   6        0.26       -0.77      1.67 o 
  -1  22   6        0.00        0.87      1.80 o 
   0  22   6        0.09        1.63      1.43 o 
   1  22   6        0.10       -0.18      1.68 o 
  -6   1   7        2.28        0.31      3.54 o 
  -5   1   7        4.02        5.35      1.15 o 
  -4   1   7        3.82        5.29      0.93 o 
  -3   1   7       14.84        9.85      0.91 o 
  -2   1   7      940.61      966.00     13.04 o 
  -1   1   7      261.62      252.13      3.69 o 
   0   1   7      136.40      134.80      2.06 o 
   1   1   7        5.11        3.28      0.81 o 
   2   1   7      101.87      127.34      2.39 o 
   3   1   7       43.36       42.69      2.18 o 
   4   1   7        2.79        1.71      0.96 o 
   5   1   7       63.32       57.72      3.61 o 
   6   1   7        0.05       -0.61      1.19 o 
   7   1   7        0.54       -0.51      3.56 o 
  -7   2   7        2.15        3.93      3.27 o 
  -6   2   7       15.42        9.75      2.52 o 
  -5   2   7        0.32        0.22      1.11 o 
  -4   2   7        0.00       -0.35      0.67 o 
  -3   2   7      117.27      132.08      2.17 o 
  -2   2   7     1056.61      997.36     12.75 o 
  -1   2   7     1626.39     1577.17     15.43 o 
   0   2   7      511.63      511.19      4.62 o 
   1   2   7      313.97      294.10      3.15 o 
   2   2   7      147.27      168.83      2.76 o 
   3   2   7      537.56      496.45      5.81 o 
   4   2   7      416.06      376.31     11.18 o 
   5   2   7        1.59        2.05      1.40 o 
   6   2   7        2.03        0.81      2.40 o 
   7   2   7        3.94       11.13      3.16 o 
  -7   3   7        8.01        9.17      3.65 o 
  -6   3   7        1.35       -1.69      1.70 o 
  -5   3   7        8.24        4.41      1.16 o 
  -4   3   7       18.16       20.17      1.30 o 
  -3   3   7      117.62      128.55      2.16 o 
  -2   3   7     3713.71     3823.79     26.57 o 
  -1   3   7       79.82       81.99      1.81 o 
   0   3   7       98.08       88.79      1.48 o 
   1   3   7        0.84        4.51      0.58 o 
   2   3   7        0.01        4.48      0.76 o 
   3   3   7       11.68       14.26      1.10 o 
   4   3   7       17.39       11.83      1.46 o 
   5   3   7       62.71       52.27      4.38 o 
   6   3   7        0.36        2.27      2.87 o 
   7   3   7        0.94        6.31      2.80 o 
  -7   4   7        3.13        2.29      2.44 o 
  -6   4   7       30.81       32.45      3.91 o 
  -5   4   7       11.93       11.61      1.93 o 
  -4   4   7       45.67       55.30      1.81 o 
  -3   4   7      512.77      565.80      5.22 o 
  -2   4   7     2428.12     2339.06     15.41 o 
  -1   4   7       99.49      104.51      1.53 o 
   0   4   7     1116.81     1199.16      8.22 o 
   1   4   7     2056.30     2210.17     14.83 o 
   2   4   7       29.93       38.24      1.60 o 
   3   4   7       85.03       86.50      2.44 o 
   4   4   7      130.89      128.32      3.95 o 
   5   4   7       90.40       79.98      4.53 o 
   6   4   7        3.05       -2.21      3.26 o 
   7   4   7       13.30       15.21      3.51 o 
  -7   5   7        0.46        3.43      2.46 o 
  -6   5   7        8.78        7.50      2.57 o 
  -5   5   7       13.47       11.83      1.90 o 
  -4   5   7        0.14       -0.29      0.79 o 
  -3   5   7      557.71      593.15      5.45 o 
  -2   5   7      646.52      620.26      8.05 o 
  -1   5   7      383.91      380.28      3.31 o 
   0   5   7      253.39      248.40      2.40 o 
   1   5   7     3355.09     3731.64     20.99 o 
   2   5   7       80.67       65.10      1.78 o 
   3   5   7        9.01       13.12      1.44 o 
   4   5   7      199.93      220.88     12.16 o 
   5   5   7        8.34       12.39      2.55 o 
   6   5   7        1.54        0.21      1.72 o 
   7   5   7        0.54        1.27      2.04 o 
  -7   6   7        2.80        4.04      2.67 o 
  -6   6   7        3.74        6.96      3.59 o 
  -5   6   7        2.16        0.75      1.51 o 
  -4   6   7        4.11        3.71      0.89 o 
  -3   6   7        0.03       -0.42      0.66 o 
  -2   6   7      165.91      215.87      2.91 o 
  -1   6   7       17.57       11.88      0.75 o 
   0   6   7      229.29      234.18      2.40 o 
   1   6   7       48.69       63.23      1.37 o 
   2   6   7        0.68        0.75      0.88 o 
   3   6   7       17.21       11.41      1.27 o 
   4   6   7       97.32      116.34      8.86 o 
   5   6   7       62.17       56.25      4.65 o 
   6   6   7        3.95        2.87      1.76 o 
   7   6   7        2.43        4.15      2.20 o 
  -7   7   7        0.82        8.43      3.02 o 
  -6   7   7        0.46       -0.02      4.24 o 
  -5   7   7        6.72        3.07      1.80 o 
  -4   7   7       19.26       20.00      1.54 o 
  -3   7   7       50.56       51.36      1.86 o 
  -2   7   7       21.04       16.90      1.08 o 
  -1   7   7      111.34       99.75      1.92 o 
   0   7   7        0.17        2.05      0.42 o 
   1   7   7      603.84      631.18      6.15 o 
   2   7   7        0.38       -0.76      0.55 o 
   3   7   7       19.95       24.20      2.12 o 
   4   7   7        0.24        0.25      1.26 o 
   5   7   7        0.25       -0.39      1.33 o 
   6   7   7        9.62        9.20      3.30 o 
  -6   8   7        0.00       -0.46      1.90 o 
  -5   8   7        1.99        2.71      1.63 o 
  -4   8   7       74.96       81.87      2.57 o 
  -3   8   7        0.23       -0.53      0.81 o 
  -2   8   7      242.78      243.25      3.90 o 
  -1   8   7       29.43       27.07      0.97 o 
   0   8   7      249.03      218.09      2.47 o 
   1   8   7      210.33      209.84      2.64 o 
   2   8   7        0.28        1.48      0.74 o 
   3   8   7      131.53      128.44      3.93 o 
   4   8   7       16.19       13.82      2.07 o 
   5   8   7       12.18       10.93      2.07 o 
   6   8   7        0.49       -0.08      2.07 o 
  -6   9   7        2.97        3.20      2.40 o 
  -5   9   7        0.03        0.00      1.69 o 
  -4   9   7        4.09        4.06      1.04 o 
  -3   9   7        0.63        1.29      0.93 o 
  -2   9   7        0.00        0.73      0.77 o 
  -1   9   7        4.09        2.41      0.57 o 
   0   9   7        4.23        8.42      0.68 o 
   1   9   7       55.05       59.45      1.49 o 
   2   9   7      748.80      693.30      9.40 o 
   3   9   7      128.53      114.16      3.84 o 
   4   9   7        0.89        2.44      1.41 o 
   5   9   7        0.43        1.32      1.51 o 
   6   9   7        0.57        0.41      1.73 o 
  -6  10   7        0.16        1.51      2.24 o 
  -5  10   7        0.98        0.92      1.50 o 
  -4  10   7       38.49       40.76      2.51 o 
  -3  10   7       41.67       45.51      5.04 o 
  -2  10   7       98.56      107.52      2.46 o 
  -1  10   7      266.75      258.89      3.20 o 
   0  10   7        3.82        5.59      0.80 o 
   1  10   7        8.46       15.83      0.99 o 
   2  10   7       27.08       24.10      2.10 o 
   3  10   7      214.84      217.44      5.34 o 
   4  10   7        9.66        7.23      1.77 o 
   5  10   7        4.04        3.63      1.69 o 
   6  10   7        3.65        3.03      2.05 o 
  -6  11   7        1.30        2.24      5.05 o 
  -5  11   7        2.74        1.28      2.95 o 
  -4  11   7        4.57        6.30      1.61 o 
  -3  11   7        8.43        5.88      1.40 o 
  -2  11   7        0.17       -0.57      0.86 o 
  -1  11   7       88.62       97.48      2.00 o 
   0  11   7       27.59       23.51      1.28 o 
   1  11   7       31.44       26.89      1.34 o 
   2  11   7     1534.61     1508.37     24.08 o 
   3  11   7       20.46       18.32      2.11 o 
   4  11   7        2.09        1.86      1.26 o 
   5  11   7        0.12       -0.38      1.48 o 
   6  11   7        3.88        3.19      1.98 o 
  -6  12   7        0.01        2.09      2.42 o 
  -5  12   7        1.75        0.82      1.77 o 
  -4  12   7        1.89        4.41      1.49 o 
  -3  12   7       57.80       58.65      3.20 o 
  -2  12   7        4.36        4.64      1.24 o 
  -1  12   7      146.10      153.79      2.60 o 
   0  12   7      547.44      528.28      5.19 o 
   1  12   7      231.95      234.48      4.27 o 
   2  12   7      500.34      484.63      8.05 o 
   3  12   7      229.67      209.95      5.52 o 
   4  12   7        8.79       11.87      3.66 o 
   5  12   7        0.05       -0.54      1.46 o 
   6  12   7        0.90       -0.65      1.86 o 
  -6  13   7        5.42        8.79      3.91 o 
  -5  13   7        1.26        2.89      1.87 o 
  -4  13   7        9.86        9.14      1.86 o 
  -3  13   7        3.07        3.89      2.21 o 
  -2  13   7       30.93       29.73      2.40 o 
  -1  13   7       96.50       94.09      2.38 o 
   0  13   7      473.07      481.37      7.25 o 
   1  13   7       56.52       56.62      4.25 o 
   2  13   7        0.21       -1.57      0.99 o 
   3  13   7       25.82       26.97      2.65 o 
   4  13   7       11.87        9.15      1.96 o 
   5  13   7        0.02        1.11      1.68 o 
  -5  14   7        1.80        4.62      2.18 o 
  -4  14   7        2.33        0.83      1.45 o 
  -3  14   7        0.01       -1.51      1.43 o 
  -2  14   7        2.28        1.62      1.41 o 
  -1  14   7        2.74        3.88      0.91 o 
   0  14   7      195.95      198.34      3.65 o 
   1  14   7       50.12       46.49      2.26 o 
   2  14   7       20.84       18.46      2.12 o 
   3  14   7       49.31       45.90      3.55 o 
   4  14   7        0.00        0.39      1.47 o 
   5  14   7        5.91       14.05      2.72 o 
  -5  15   7        0.10        0.48      1.59 o 
  -4  15   7        0.20        1.09      1.51 o 
  -3  15   7       10.21       11.50      2.40 o 
  -2  15   7        5.10        3.48      1.31 o 
  -1  15   7       21.91       19.97      1.62 o 
   0  15   7       68.81       59.68      2.14 o 
   1  15   7        0.15       -0.16      1.19 o 
   2  15   7      105.08       89.71      3.36 o 
   3  15   7        5.11        1.53      1.33 o 
   4  15   7        4.14        1.62      1.71 o 
   5  15   7       11.00       14.96      2.71 o 
  -5  16   7        1.75        2.35      2.93 o 
  -4  16   7        0.04        0.51      1.55 o 
  -3  16   7       15.72       15.23      2.19 o 
  -2  16   7        1.95        2.11      1.29 o 
  -1  16   7       26.84       25.63      3.65 o 
   0  16   7        4.95        9.91      1.32 o 
   1  16   7       36.27       31.63      2.42 o 
   2  16   7        2.95       -0.09      1.20 o 
   3  16   7       21.84       21.82      2.59 o 
   4  16   7       13.45       15.74      2.58 o 
   5  16   7        1.80        1.17      1.80 o 
  -4  17   7        6.08        3.07      1.90 o 
  -3  17   7        5.96        6.12      2.47 o 
  -2  17   7       10.35       10.44      1.97 o 
  -1  17   7       25.16       24.67      2.48 o 
   0  17   7        2.01        2.51      1.87 o 
   1  17   7        1.92       -0.55      0.96 o 
   2  17   7       21.92       21.06      3.15 o 
   3  17   7       37.54       44.16      5.02 o 
   4  17   7        1.44        1.35      1.94 o 
  -4  18   7        6.11        4.71      2.99 o 
  -3  18   7        7.06        9.59      2.39 o 
  -2  18   7        0.48        2.81      1.69 o 
  -1  18   7        0.08        0.80      1.44 o 
   0  18   7       12.28       13.04      1.65 o 
   1  18   7        0.01        0.68      1.11 o 
   2  18   7        2.41        2.58      1.95 o 
   3  18   7       22.70       30.69      4.03 o 
   4  18   7        0.06        1.53      1.75 o 
  -3  19   7        0.00       -0.61      1.85 o 
  -2  19   7        0.02        0.62      1.63 o 
  -1  19   7       17.90       16.44      2.33 o 
   0  19   7        7.88        6.41      1.53 o 
   1  19   7        0.47       -0.16      1.15 o 
   2  19   7        5.87        7.19      3.56 o 
   3  19   7        7.28       13.55      3.62 o 
  -3  20   7        0.53       -0.62      1.82 o 
  -2  20   7        4.15        7.71      2.14 o 
  -1  20   7        0.22        3.98      1.79 o 
   0  20   7        1.16        1.74      1.29 o 
   1  20   7        0.54        1.79      1.32 o 
   2  20   7        0.15       -1.09      1.58 o 
   3  20   7       14.87       21.43      3.73 o 
  -2  21   7        0.58        1.03      1.81 o 
  -1  21   7        8.33        9.84      2.26 o 
   0  21   7        3.61        4.70      1.57 o 
   1  21   7        2.46        4.52      1.90 o 
   2  21   7       10.25       13.41      2.42 o 
  -1  22   7        7.69        7.33      2.76 o 
   0  22   7        0.75        2.34      1.50 o 
   1  22   7        0.09        1.76      1.76 o 
  -6   0   8        0.07        1.22      1.94 o 
  -5   0   8        3.53        0.16      5.05 o 
  -4   0   8       19.44       13.80      2.09 o 
  -3   0   8        1.28       -1.01      0.87 o 
  -2   0   8      540.82      505.26     12.47 o 
  -1   0   8        0.28        1.48      2.29 o 
   0   0   8      569.81      539.54      8.43 o 
   1   0   8      363.48      455.66      6.06 o 
   2   0   8       15.10       17.90      1.87 o 
   3   0   8      338.26      334.98      6.55 o 
   4   0   8     1458.26     1425.01     40.68 o 
   5   0   8        2.88        0.26      1.45 o 
   6   0   8        8.12        6.91      2.39 o 
   7   0   8        0.82        3.63      3.65 o 
  -6   1   8        4.95        4.09      2.69 o 
  -5   1   8       12.93       16.18      2.38 o 
  -4   1   8       74.73       72.99      2.15 o 
  -3   1   8        0.04        2.66      1.23 o 
  -2   1   8     1324.79     1306.51     17.59 o 
  -1   1   8       35.89       34.09      1.11 o 
   0   1   8      167.63      155.19      2.66 o 
   1   1   8       69.26       84.35      2.19 o 
   2   1   8      180.19      189.28      3.04 o 
   3   1   8       12.00       22.04      1.59 o 
   4   1   8       35.63       34.21      2.77 o 
   5   1   8        2.72        4.00      1.19 o 
   6   1   8        9.30        9.43      2.12 o 
   7   1   8        1.56        3.45      2.43 o 
  -6   2   8        2.70        4.54      2.18 o 
  -5   2   8        0.69        0.82      1.11 o 
  -4   2   8        1.11        1.12      0.72 o 
  -3   2   8        0.01        0.13      0.56 o 
  -2   2   8       32.18       34.45      1.76 o 
  -1   2   8       78.40       80.78      1.58 o 
   0   2   8      263.74      275.47      3.15 o 
   1   2   8      223.89      222.08      3.12 o 
   2   2   8        0.85        1.21      0.50 o 
   3   2   8       42.96       40.96      1.88 o 
   4   2   8      341.57      311.01      7.65 o 
   5   2   8        6.07        2.66      1.49 o 
   6   2   8        4.79        5.22      2.30 o 
   7   2   8        4.48        3.85      2.55 o 
  -7   3   8        4.32       -1.56      2.58 o 
  -6   3   8        1.37        1.15      2.00 o 
  -5   3   8        0.09       -0.65      1.46 o 
  -4   3   8        1.89        3.21      0.81 o 
  -3   3   8       64.06       62.27      1.58 o 
  -2   3   8      774.67      770.54      7.29 o 
  -1   3   8      719.03      690.46      5.86 o 
   0   3   8       46.81       45.38      1.04 o 
   1   3   8     4172.69     4499.10     29.01 o 
   2   3   8     1151.83     1234.69     14.63 o 
   3   3   8      179.70      202.02      3.51 o 
   4   3   8      195.79      209.75      5.10 o 
   5   3   8        0.07       -2.28      1.14 o 
   6   3   8        9.41       10.84      2.69 o 
   7   3   8        0.04       -3.32      2.00 o 
  -7   4   8        1.43        2.41      2.47 o 
  -6   4   8        0.08        1.81      3.34 o 
  -5   4   8        0.17        1.18      1.68 o 
  -4   4   8       23.17       21.84      1.34 o 
  -3   4   8       24.14       22.02      1.57 o 
  -2   4   8      893.62      793.00      6.18 o 
  -1   4   8      622.89      629.81      4.75 o 
   0   4   8     1713.84     1840.98     11.99 o 
   1   4   8     1082.67     1168.51      8.75 o 
   2   4   8        0.55        0.62      0.54 o 
   3   4   8        8.17        9.78      1.63 o 
   4   4   8      156.33      148.24      5.32 o 
   5   4   8        1.96       -2.67      1.34 o 
   6   4   8        1.99        2.76      1.94 o 
   7   4   8        2.22        0.82      2.48 o 
  -7   5   8        1.04       -1.96      2.19 o 
  -6   5   8        0.11        0.92      2.14 o 
  -5   5   8       24.44       21.86      3.05 o 
  -4   5   8        0.15       -0.52      0.74 o 
  -3   5   8        7.16        6.36      0.80 o 
  -2   5   8     1104.72     1039.99      8.25 o 
  -1   5   8      397.97      399.23      3.49 o 
   0   5   8      486.71      500.36      4.39 o 
   1   5   8     1894.68     2067.87     12.44 o 
   2   5   8        5.56        6.39      0.82 o 
   3   5   8       15.41       14.40      1.59 o 
   4   5   8      911.64      885.22     19.58 o 
   5   5   8      123.29      120.60      5.68 o 
   6   5   8        0.75        2.06      3.05 o 
   7   5   8        0.62       -0.79      1.90 o 
  -7   6   8        1.23        2.34      4.49 o 
  -6   6   8        0.22        1.76      5.32 o 
  -5   6   8        0.63        2.57      3.36 o 
  -4   6   8        3.18        2.36      0.97 o 
  -3   6   8        0.80        0.88      0.73 o 
  -2   6   8       13.06       11.77      1.19 o 
  -1   6   8       45.12       51.76      1.32 o 
   0   6   8        0.68        0.76      0.38 o 
   1   6   8      502.04      544.89      4.45 o 
   2   6   8      235.83      249.29      3.71 o 
   3   6   8       24.20       30.84      1.88 o 
   4   6   8       37.83       43.96      3.10 o 
   5   6   8       59.92       55.17      5.27 o 
   6   6   8        0.23       -1.36      1.73 o 
  -6   7   8        0.00       -1.93      1.86 o 
  -5   7   8       22.89       19.45      3.12 o 
  -4   7   8        6.12        4.62      1.61 o 
  -3   7   8       26.79       33.03      1.73 o 
  -2   7   8       80.16       91.72      2.17 o 
  -1   7   8       55.12       51.51      1.49 o 
   0   7   8       59.51       56.57      1.24 o 
   1   7   8       81.61       98.33      1.78 o 
   2   7   8      769.14      758.07      7.60 o 
   3   7   8       10.69        7.45      1.46 o 
   4   7   8       15.34       14.13      1.95 o 
   5   7   8        0.16        1.43      1.45 o 
   6   7   8        0.00       -1.27      1.58 o 
  -6   8   8        0.02        1.06      2.16 o 
  -5   8   8        0.03       -1.31      2.86 o 
  -4   8   8        2.60        3.93      1.03 o 
  -3   8   8        8.28        6.25      1.03 o 
  -2   8   8      128.32      131.57      2.25 o 
  -1   8   8        0.00        0.00      0.43 o 
   0   8   8        0.39       -0.06      0.41 o 
   1   8   8      601.50      644.17      5.49 o 
   2   8   8      304.70      286.35      4.82 o 
   3   8   8       41.66       42.61      2.83 o 
   4   8   8      116.34      108.58      4.14 o 
   5   8   8       14.31       14.60      2.33 o 
   6   8   8        0.25       -1.59      1.56 o 
  -6   9   8        0.02       -1.36      2.18 o 
  -5   9   8        1.49        0.98      2.40 o 
  -4   9   8       42.50       46.59      2.37 o 
  -3   9   8       58.12       69.76      2.33 o 
  -2   9   8        2.37        6.34      0.95 o 
  -1   9   8      160.97      155.29      2.58 o 
   0   9   8       11.06        8.06      0.71 o 
   1   9   8        6.11       10.79      1.00 o 
   2   9   8        0.20        1.15      1.01 o 
   3   9   8       38.43       31.26      2.53 o 
   4   9   8        3.22        3.07      1.49 o 
   5   9   8       29.05       27.93      4.07 o 
   6   9   8       10.73        7.42      2.59 o 
  -6  10   8        0.61        1.82      3.19 o 
  -5  10   8        2.36        1.77      2.13 o 
  -4  10   8       36.76       34.28      2.41 o 
  -3  10   8       13.63       14.68      1.91 o 
  -2  10   8        0.82        0.07      0.87 o 
  -1  10   8       15.74       12.40      0.85 o 
   0  10   8       42.76       49.14      1.41 o 
   1  10   8       83.89       81.73      1.91 o 
   2  10   8      515.52      480.47      7.70 o 
   3  10   8        1.74        0.22      1.05 o 
   4  10   8        0.01       -0.15      1.15 o 
   5  10   8        3.44        1.74      1.61 o 
   6  10   8        0.95        2.12      2.03 o 
  -6  11   8        3.06        3.00      2.50 o 
  -5  11   8        0.07       -0.79      1.90 o 
  -4  11   8       16.75       17.28      2.15 o 
  -3  11   8       19.02       16.99      1.73 o 
  -2  11   8       10.72       16.44      1.58 o 
  -1  11   8       92.95       90.56      2.39 o 
   0  11   8      435.98      439.78      4.49 o 
   1  11   8      110.49      113.55      2.51 o 
   2  11   8        2.72        2.19      1.40 o 
   3  11   8        0.68        1.15      1.09 o 
   4  11   8        1.05        0.81      1.29 o 
   5  11   8        6.83        5.21      1.83 o 
   6  11   8       11.25       10.05      2.83 o 
  -6  12   8        0.03       -0.07      2.45 o 
  -5  12   8        0.17        4.23      2.22 o 
  -4  12   8       51.95       58.63      3.22 o 
  -3  12   8       12.15       11.02      1.83 o 
  -2  12   8        0.09        0.41      0.99 o 
  -1  12   8       56.34       58.02      2.27 o 
   0  12   8      958.02      948.17      8.74 o 
   1  12   8        1.62       -0.29      0.89 o 
   2  12   8      204.05      213.67      5.13 o 
   3  12   8      458.80      459.28      8.43 o 
   4  12   8       10.29        3.69      2.08 o 
   5  12   8        0.85        1.17      1.66 o 
   6  12   8        0.05       -2.53      1.77 o 
  -5  13   8        7.80        4.94      2.30 o 
  -4  13   8        0.00        0.56      1.16 o 
  -3  13   8        4.84        3.62      1.49 o 
  -2  13   8        0.29       -0.58      0.98 o 
  -1  13   8      474.36      444.23      4.67 o 
   0  13   8       19.92       18.01      1.32 o 
   1  13   8        0.09       -1.58      0.91 o 
   2  13   8        0.00        2.55      1.24 o 
   3  13   8        0.89        2.85      1.51 o 
   4  13   8        7.55        6.97      1.88 o 
   5  13   8        1.37       -2.12      1.64 o 
  -5  14   8        0.20        2.44      3.05 o 
  -4  14   8        0.67        2.70      1.36 o 
  -3  14   8        9.14        9.15      1.90 o 
  -2  14   8        7.36        7.72      1.51 o 
  -1  14   8       41.59       40.32      1.65 o 
   0  14   8      283.07      289.08      4.14 o 
   1  14   8      138.71      135.47      3.93 o 
   2  14   8        5.64        2.84      1.34 o 
   3  14   8       28.30       24.45      3.31 o 
   4  14   8        7.89        6.54      3.05 o 
   5  14   8        0.37        3.84      1.90 o 
  -5  15   8        3.47        5.75      2.46 o 
  -4  15   8        0.13        0.28      1.28 o 
  -3  15   8        0.91       -0.13      2.31 o 
  -2  15   8        2.51        2.18      1.27 o 
  -1  15   8        1.89        1.35      1.13 o 
   0  15   8       25.90       24.93      1.60 o 
   1  15   8       11.30       11.09      1.72 o 
   2  15   8        0.98        0.50      1.22 o 
   3  15   8        0.14       -0.98      1.21 o 
   4  15   8        4.70        2.73      1.69 o 
   5  15   8        2.46        1.03      1.84 o 
  -5  16   8        1.17        1.07      3.55 o 
  -4  16   8        2.27        2.57      1.46 o 
  -3  16   8        0.09       -0.72      1.44 o 
  -2  16   8        0.93       -0.51      1.23 o 
  -1  16   8       21.17       21.55      2.06 o 
   0  16   8        2.47        3.20      1.10 o 
   1  16   8        0.20        0.45      1.27 o 
   2  16   8        7.78        9.68      2.43 o 
   3  16   8        9.08        3.89      1.71 o 
   4  16   8        2.87        4.31      1.96 o 
   5  16   8        5.88        5.95      2.32 o 
  -4  17   8        1.94        2.03      1.84 o 
  -3  17   8        1.69        3.37      1.72 o 
  -2  17   8       10.06       14.06      2.19 o 
  -1  17   8        1.05        1.79      1.34 o 
   0  17   8       43.61       41.66      2.92 o 
   1  17   8        4.53        5.56      1.62 o 
   2  17   8        4.44        4.01      2.53 o 
   3  17   8        0.69       -0.24      2.18 o 
   4  17   8        0.42       -1.73      1.56 o 
  -4  18   8        0.20        4.04      1.61 o 
  -3  18   8        2.42        3.81      1.84 o 
  -2  18   8        4.57        6.15      1.85 o 
  -1  18   8        0.32       -0.53      1.19 o 
   0  18   8        0.21       -0.68      1.11 o 
   1  18   8        4.89        4.60      1.36 o 
   2  18   8        5.03       14.08      2.89 o 
   3  18   8        0.07       -0.48      2.02 o 
   4  18   8        0.43        1.88      1.83 o 
  -3  19   8        4.43        8.07      1.91 o 
  -2  19   8        1.07        2.47      1.53 o 
  -1  19   8        2.75        5.30      1.90 o 
   0  19   8        7.94        5.20      1.43 o 
   1  19   8        0.40       -0.01      1.04 o 
   2  19   8        3.57        5.65      2.52 o 
   3  19   8        2.32        0.48      2.04 o 
  -3  20   8        4.35        8.80      2.01 o 
  -2  20   8        0.26        0.18      1.44 o 
  -1  20   8        2.64        5.17      1.86 o 
   0  20   8        1.09        1.91      1.77 o 
   1  20   8        4.57        7.16      1.56 o 
   2  20   8       10.79        9.48      2.14 o 
   3  20   8        1.69        4.13      2.66 o 
  -2  21   8        0.71       -0.42      1.70 o 
  -1  21   8        1.08        4.15      1.79 o 
   0  21   8        0.35       -2.48      1.27 o 
   1  21   8        0.83        1.80      1.78 o 
   2  21   8        0.15        2.24      1.84 o 
  -1  22   8        4.74        3.74      2.03 o 
   0  22   8        0.40        0.61      1.72 o 
   1  22   8        1.10        1.58      1.81 o 
  -6   1   9        0.26       -0.64      1.84 o 
  -5   1   9       18.62       24.92      2.09 o 
  -4   1   9        4.61        5.08      1.10 o 
  -3   1   9       48.98       52.97      1.85 o 
  -2   1   9       83.85       86.20      3.57 o 
  -1   1   9      361.26      335.81      3.50 o 
   0   1   9       11.35       11.25      1.03 o 
   1   1   9      569.84      690.13      6.48 o 
   2   1   9       28.40       38.54      1.77 o 
   3   1   9      382.30      347.81      4.91 o 
   4   1   9      469.22      446.72      6.26 o 
   5   1   9       13.92       14.89      1.63 o 
   6   1   9        0.15       -0.56      1.36 o 
   7   1   9        0.18        5.79      4.02 o 
  -6   2   9        6.88        5.24      2.39 o 
  -5   2   9       17.42       19.24      2.32 o 
  -4   2   9        0.57        1.25      0.95 o 
  -3   2   9      222.75      244.78      2.96 o 
  -2   2   9      808.60      760.59     10.31 o 
  -1   2   9      119.78      112.73      1.96 o 
   0   2   9        1.52        3.06      0.61 o 
   1   2   9        6.14        8.71      1.17 o 
   2   2   9      152.19      145.28      2.53 o 
   3   2   9      105.70       99.38      2.35 o 
   4   2   9      445.89      462.25      7.08 o 
   5   2   9        0.67        0.40      1.16 o 
   6   2   9        1.97       -0.39      1.82 o 
   7   2   9        0.95       -0.45      4.39 o 
  -6   3   9        0.32       -0.05      1.90 o 
  -5   3   9       23.97       23.03      2.45 o 
  -4   3   9       64.35       61.51      2.42 o 
  -3   3   9       20.10       21.21      1.17 o 
  -2   3   9        8.99        6.56      1.04 o 
  -1   3   9       47.70       57.26      1.63 o 
   0   3   9      595.09      676.39      4.98 o 
   1   3   9        1.37        0.69      0.58 o 
   2   3   9        1.11        5.03      0.95 o 
   3   3   9       60.06       58.29      2.56 o 
   4   3   9       74.55       58.81      4.20 o 
   5   3   9       10.05        3.77      1.83 o 
   6   3   9       12.63       12.33      3.22 o 
   7   3   9       14.09       23.45      4.03 o 
  -7   4   9        1.06        1.76      2.40 o 
  -6   4   9        0.74        0.34      2.12 o 
  -5   4   9        0.33        1.45      1.43 o 
  -4   4   9        2.51        3.49      2.12 o 
  -3   4   9      698.52      693.63      6.79 o 
  -2   4   9       40.77       46.16      1.08 o 
  -1   4   9      117.86      118.24      1.93 o 
   0   4   9      191.24      231.52      2.64 o 
   1   4   9     1200.36     1313.76      9.78 o 
   2   4   9       99.77       99.17      2.34 o 
   3   4   9       32.50       28.25      2.11 o 
   4   4   9      150.25      142.28      4.38 o 
   5   4   9       40.64       32.87      3.69 o 
   6   4   9        0.11       -0.23      1.85 o 
   7   4   9        1.35        4.92      3.93 o 
  -7   5   9        3.47        4.90      2.65 o 
  -6   5   9        8.45       12.26      2.85 o 
  -5   5   9        6.07        4.78      5.23 o 
  -4   5   9       57.20       54.49      3.03 o 
  -3   5   9       78.38       90.67      2.82 o 
  -2   5   9      210.21      192.34      2.48 o 
  -1   5   9      433.34      429.22      3.92 o 
   0   5   9       40.73       36.09      1.30 o 
   1   5   9      271.17      290.33      2.94 o 
   2   5   9      133.24      138.66      2.74 o 
   3   5   9      328.83      296.09      5.64 o 
   4   5   9     1012.53      947.40     16.07 o 
   5   5   9       13.17       11.69      2.52 o 
   6   5   9       13.28       13.05      4.90 o 
  -6   6   9        0.82       -0.17      1.97 o 
  -5   6   9        0.03        0.88      1.77 o 
  -4   6   9       18.01       19.75      2.78 o 
  -3   6   9       85.75       77.12      2.22 o 
  -2   6   9      735.44      776.71      6.23 o 
  -1   6   9        8.13        9.32      0.90 o 
   0   6   9      209.12      202.83      2.89 o 
   1   6   9       26.60       25.87      1.05 o 
   2   6   9       26.46       27.14      1.52 o 
   3   6   9      378.69      358.39      5.57 o 
   4   6   9        3.35        7.27      1.62 o 
   5   6   9        6.32        6.83      2.48 o 
   6   6   9       25.01       31.66      3.42 o 
  -6   7   9        3.34        0.22      2.81 o 
  -5   7   9        0.57       -1.49      2.29 o 
  -4   7   9       10.33        9.98      1.51 o 
  -3   7   9       13.03       12.78      1.23 o 
  -2   7   9        0.35        2.75      0.67 o 
  -1   7   9       63.52       68.69      1.70 o 
   0   7   9       51.76       46.20      1.18 o 
   1   7   9       54.33       60.34      1.42 o 
   2   7   9       47.91       53.56      1.97 o 
   3   7   9      125.70       88.64      3.40 o 
   4   7   9       62.01       58.11      3.79 o 
   5   7   9       59.00       58.05      4.03 o 
   6   7   9        5.80        6.05      2.10 o 
  -6   8   9        0.06       -2.02      2.02 o 
  -5   8   9        6.94        8.75      2.56 o 
  -4   8   9       24.77       29.08      2.17 o 
  -3   8   9        0.94        4.15      1.00 o 
  -2   8   9       35.08       30.92      1.32 o 
  -1   8   9       24.64       30.79      1.06 o 
   0   8   9       60.65       53.04      1.29 o 
   1   8   9      223.74      233.82      2.81 o 
   2   8   9        5.43        9.96      1.44 o 
   3   8   9        0.19        0.45      1.11 o 
   4   8   9       85.89       75.10      3.76 o 
   5   8   9        1.53        3.00      1.66 o 
   6   8   9        0.02        1.52      1.83 o 
  -6   9   9        0.39       -1.96      1.82 o 
  -5   9   9        2.18        5.51      2.33 o 
  -4   9   9       12.60       12.02      1.72 o 
  -3   9   9       11.77       14.33      1.40 o 
  -2   9   9       50.69       46.82      2.57 o 
  -1   9   9       21.17       25.09      1.14 o 
   0   9   9       17.00       14.34      1.15 o 
   1   9   9      211.42      211.68      2.86 o 
   2   9   9      540.63      531.12      8.09 o 
   3   9   9        0.66       -0.21      1.04 o 
   4   9   9       19.25       25.26      2.68 o 
   5   9   9        1.46        0.92      1.47 o 
   6   9   9        1.77        2.81      1.96 o 
  -6  10   9        0.40        1.95      2.28 o 
  -5  10   9        2.62        2.44      2.14 o 
  -4  10   9        1.54        0.70      1.43 o 
  -3  10   9       12.53        8.26      1.34 o 
  -2  10   9      234.76      230.09      3.51 o 
  -1  10   9        0.50       -0.41      0.53 o 
   0  10   9       67.33       66.77      1.65 o 
   1  10   9       46.72       52.44      1.71 o 
   2  10   9      118.56      110.15      3.63 o 
   3  10   9      105.71       97.75      4.65 o 
   4  10   9        0.38       -0.01      1.20 o 
   5  10   9       16.24       11.67      3.88 o 
   6  10   9        5.64        4.61      2.19 o 
  -6  11   9        0.29        1.61      3.72 o 
  -5  11   9       16.50       17.46      3.33 o 
  -4  11   9       44.58       40.89      3.89 o 
  -3  11   9        1.12       -0.62      0.96 o 
  -2  11   9       61.43       73.56      2.41 o 
  -1  11   9      260.58      256.90      3.19 o 
   0  11   9       90.91       86.60      2.39 o 
   1  11   9      204.40      209.72      3.38 o 
   2  11   9      118.02      103.33      3.60 o 
   3  11   9        0.00       -1.04      1.14 o 
   4  11   9        0.04        0.36      1.34 o 
   5  11   9        5.19        1.80      2.49 o 
   6  11   9       27.00       32.14      3.59 o 
  -6  12   9        0.31        2.31      2.75 o 
  -5  12   9        0.17        0.41      2.01 o 
  -4  12   9       14.03       15.89      2.33 o 
  -3  12   9        3.61        1.44      1.38 o 
  -2  12   9       25.60       33.41      2.13 o 
  -1  12   9       47.72       48.32      1.64 o 
   0  12   9      101.31       98.73      2.58 o 
   1  12   9        5.25        3.65      1.12 o 
   2  12   9       94.08      100.23      3.68 o 
   3  12   9       95.68       82.96      3.70 o 
   4  12   9        2.70        0.81      2.63 o 
   5  12   9       60.17       70.94      4.72 o 
  -5  13   9        5.48        4.90      2.73 o 
  -4  13   9        5.02        2.88      1.74 o 
  -3  13   9       19.60       23.63      2.20 o 
  -2  13   9       30.56       33.33      2.24 o 
  -1  13   9       70.90       74.18      1.85 o 
   0  13   9       93.88       89.13      2.66 o 
   1  13   9      209.84      194.35      5.41 o 
   2  13   9        0.10       -0.75      1.04 o 
   3  13   9        0.86        3.00      2.05 o 
   4  13   9        0.00        0.11      1.51 o 
   5  13   9       14.02       20.49      2.99 o 
  -5  14   9        0.13       -0.71      1.94 o 
  -4  14   9        1.64        4.50      1.78 o 
  -3  14   9       12.32       11.73      1.99 o 
  -2  14   9        1.70        0.76      1.09 o 
  -1  14   9      119.53      116.43      3.16 o 
   0  14   9      206.45      210.61      3.53 o 
   1  14   9       11.95       14.37      1.88 o 
   2  14   9        0.40       -0.51      1.19 o 
   3  14   9        0.01        0.30      1.27 o 
   4  14   9        1.87        2.39      1.91 o 
   5  14   9        4.29        9.08      2.32 o 
  -5  15   9        0.01       -0.02      2.82 o 
  -4  15   9        0.30        0.29      1.61 o 
  -3  15   9        1.18        2.40      1.57 o 
  -2  15   9        1.78        3.26      1.26 o 
  -1  15   9        2.55        3.61      1.29 o 
   0  15   9      191.64      206.74      3.55 o 
   1  15   9       22.11       23.61      2.60 o 
   2  15   9       27.98       21.56      7.19 o 
   3  15   9       11.21        9.98      2.85 o 
   4  15   9        1.49       -1.01      1.41 o 
   5  15   9        8.71       10.47      2.48 o 
  -4  16   9        0.73        0.73      2.69 o 
  -3  16   9        0.39        1.56      1.33 o 
  -2  16   9        0.19        0.62      1.20 o 
  -1  16   9       18.34       19.98      2.03 o 
   0  16   9        0.04       -0.11      1.15 o 
   1  16   9       16.69       19.08      2.13 o 
   2  16   9       13.91       14.67      4.42 o 
   3  16   9        0.46        0.92      1.45 o 
   4  16   9        8.82        5.16      2.06 o 
  -4  17   9       10.24       15.20      4.93 o 
  -3  17   9        0.55        2.35      1.50 o 
  -2  17   9        3.82        4.41      2.13 o 
  -1  17   9       28.28       26.33      2.32 o 
   0  17   9        0.00        0.16      1.01 o 
   1  17   9        1.17        0.67      1.39 o 
   2  17   9       36.72       40.45      4.16 o 
   3  17   9        5.80        6.89      4.74 o 
   4  17   9        0.18        1.93      2.13 o 
  -4  18   9        5.10        9.02      2.30 o 
  -3  18   9        8.06        9.74      1.98 o 
  -2  18   9        1.64       -1.44      1.31 o 
  -1  18   9        1.11        3.94      1.47 o 
   0  18   9       15.65       12.50      1.66 o 
   1  18   9        0.60        0.63      1.04 o 
   2  18   9       14.82       20.28      4.10 o 
   3  18   9        0.19       -1.83      2.04 o 
   4  18   9        0.71        0.67      2.27 o 
  -3  19   9        2.78        1.18      1.88 o 
  -2  19   9        4.51        6.01      1.74 o 
  -1  19   9        5.54        9.58      2.14 o 
   0  19   9        0.25        1.30      1.27 o 
   1  19   9        0.00       -1.56      1.30 o 
   2  19   9        4.84       10.53      2.77 o 
   3  19   9        4.36        2.04      2.33 o 
  -3  20   9        0.81        2.06      2.65 o 
  -2  20   9        2.36        5.46      1.78 o 
  -1  20   9       27.19       31.37      3.07 o 
   0  20   9       11.44       13.30      1.79 o 
   1  20   9        0.08       -1.93      1.25 o 
   2  20   9       26.72       38.76      4.66 o 
  -2  21   9        2.01        5.02      2.53 o 
  -1  21   9        9.00       12.77      3.23 o 
   0  21   9        4.12        3.63      1.61 o 
   1  21   9        8.02        6.76      1.97 o 
   2  21   9        0.02        0.80      3.08 o 
   0  22   9        6.72       12.87      2.33 o 
  -6   0  10        0.04        3.88      3.71 o 
  -5   0  10       27.06       24.89      3.03 o 
  -4   0  10        5.44        2.05      3.66 o 
  -3   0  10      916.85      989.09     14.32 o 
  -2   0  10     1010.67     1078.07     22.20 o 
  -1   0  10        4.23        1.33      0.93 o 
   0   0  10       10.00       15.70      1.39 o 
   1   0  10      849.91      866.40     10.12 o 
   2   0  10      609.04      616.31     10.46 o 
   3   0  10      377.72      352.85      8.06 o 
   4   0  10       33.03       32.46      3.34 o 
   5   0  10        0.01        0.84      1.65 o 
   6   0  10       10.82        7.54      3.90 o 
  -6   1  10        0.56        1.38      4.20 o 
  -5   1  10        0.21        0.58      1.37 o 
  -4   1  10        0.74        2.58      1.05 o 
  -3   1  10       75.15       81.05      2.37 o 
  -2   1  10       87.40       94.15      4.85 o 
  -1   1  10       23.00       17.98      1.01 o 
   0   1  10       10.83       10.38      1.06 o 
   1   1  10       14.25       14.18      1.12 o 
   2   1  10       65.40       56.59      3.40 o 
   3   1  10       53.59       51.88      2.11 o 
   4   1  10        4.46        5.46      1.38 o 
   5   1  10        0.98        1.06      1.56 o 
   6   1  10        7.15        8.25      2.12 o 
   7   1  10       13.25       15.36      5.07 o 
  -6   2  10        0.87        0.58      2.08 o 
  -5   2  10       23.26       24.08      2.56 o 
  -4   2  10        6.85        9.00      1.34 o 
  -3   2  10       16.03       17.62      1.94 o 
  -2   2  10       96.55       97.60      8.02 o 
  -1   2  10      421.05      435.31      4.80 o 
   0   2  10       97.49      105.17      1.81 o 
   1   2  10     1010.72     1077.43      9.68 o 
   2   2  10      210.02      184.83      3.64 o 
   3   2  10      100.36       97.37      2.65 o 
   4   2  10        3.05        3.15      1.25 o 
   5   2  10       16.30       18.92      2.42 o 
   6   2  10        0.30        0.30      1.95 o 
  -7   3  10        0.00        0.99      4.34 o 
  -6   3  10        1.35       -2.63      3.66 o 
  -5   3  10        0.03       -0.70      1.36 o 
  -4   3  10        0.22        0.34      1.29 o 
  -3   3  10       24.45       22.83      1.79 o 
  -2   3  10      514.80      507.92      8.98 o 
  -1   3  10       32.00       31.66      1.42 o 
   0   3  10      967.22     1098.34      7.39 o 
   1   3  10        2.39        3.84      0.75 o 
   2   3  10       32.67       29.11      1.57 o 
   3   3  10      245.05      239.73      4.65 o 
   4   3  10      122.45      100.44      3.81 o 
   5   3  10        1.12       -0.05      2.23 o 
   6   3  10        2.81        4.26      1.69 o 
  -7   4  10        0.06       -4.09      4.20 o 
  -6   4  10        0.13        0.15      3.54 o 
  -5   4  10        0.00       -0.50      1.40 o 
  -4   4  10       13.80       17.10      2.14 o 
  -3   4  10        0.05        0.66      1.64 o 
  -2   4  10      341.96      373.47      3.64 o 
  -1   4  10      245.75      273.14      3.16 o 
   0   4  10      475.66      535.24      4.40 o 
   1   4  10       15.01       12.81      1.02 o 
   2   4  10      352.66      308.79      4.45 o 
   3   4  10      542.58      491.87      8.56 o 
   4   4  10       86.22       59.47      3.39 o 
   5   4  10       22.95       19.09      2.98 o 
   6   4  10        0.24        0.47      1.82 o 
  -6   5  10        0.01       -0.79      3.22 o 
  -5   5  10        2.75       -0.64      2.23 o 
  -4   5  10       15.28       14.17      2.95 o 
  -3   5  10      111.57      110.09      4.60 o 
  -2   5  10      106.10      114.70      2.40 o 
  -1   5  10       57.62       68.93      1.78 o 
   0   5  10      836.79      871.61      7.21 o 
   1   5  10       39.97       49.00      1.26 o 
   2   5  10        2.34        1.89      0.73 o 
   3   5  10        3.96        3.62      1.22 o 
   4   5  10       74.65       59.57      7.49 o 
   5   5  10        1.74        3.40      3.26 o 
   6   5  10        8.12        7.16      2.53 o 
  -6   6  10        1.80        2.56      2.25 o 
  -5   6  10        8.96       14.72      3.22 o 
  -4   6  10       17.75       15.37      2.10 o 
  -3   6  10       95.36       82.53      2.61 o 
  -2   6  10        6.69        6.43      0.75 o 
  -1   6  10       66.34       59.10      1.13 o 
   0   6  10      255.20      264.10      3.16 o 
   1   6  10      310.09      322.77      3.29 o 
   2   6  10       25.87       28.62      1.39 o 
   3   6  10       47.00       48.66      2.49 o 
   4   6  10        4.14        7.18      3.83 o 
   5   6  10       53.03       46.98      3.65 o 
   6   6  10        4.45        5.14      1.97 o 
  -6   7  10        0.24        3.65      2.37 o 
  -5   7  10        1.05        0.33      1.95 o 
  -4   7  10       74.16       78.95      3.01 o 
  -3   7  10       67.87       59.63      2.48 o 
  -2   7  10       49.97       44.94      1.46 o 
  -1   7  10        8.02        6.74      0.60 o 
   0   7  10        0.50        1.53      0.61 o 
   1   7  10       50.54       45.38      1.58 o 
   2   7  10        9.74       15.12      1.39 o 
   3   7  10       36.94       30.71      4.65 o 
   4   7  10        1.36       -0.26      1.22 o 
   5   7  10        3.28        6.39      1.88 o 
   6   7  10       20.95       26.40      3.24 o 
  -6   8  10        0.38        1.39      2.30 o 
  -5   8  10        2.29        2.24      2.06 o 
  -4   8  10        1.88        3.06      1.30 o 
  -3   8  10       35.65       48.52      2.19 o 
  -2   8  10       59.57       50.38      1.60 o 
  -1   8  10      110.93      111.65      1.81 o 
   0   8  10      585.54      583.10      4.85 o 
   1   8  10       44.55       40.94      1.56 o 
   2   8  10      502.34      484.72      7.55 o 
   3   8  10       43.91       43.04      2.95 o 
   4   8  10        9.57       10.57      1.89 o 
   5   8  10        3.77        4.66      1.80 o 
   6   8  10       11.86        9.60      2.82 o 
  -6   9  10        0.23       -1.12      2.70 o 
  -5   9  10        2.02        3.57      2.17 o 
  -4   9  10       32.43       23.70      3.38 o 
  -3   9  10       58.68       51.10      2.19 o 
  -2   9  10       11.72       11.63      1.09 o 
  -1   9  10       12.19       20.32      1.01 o 
   0   9  10      601.56      552.30      5.00 o 
   1   9  10      153.66      149.22      2.44 o 
   2   9  10        4.54        0.85      1.66 o 
   3   9  10       14.98       15.14      2.23 o 
   4   9  10        1.51        3.51      1.55 o 
   5   9  10        0.62       -1.32      1.77 o 
   6   9  10        1.99        0.19      1.91 o 
  -6  10  10        0.02       -0.97      2.76 o 
  -5  10  10       18.53       24.63      3.66 o 
  -4  10  10        0.11       -1.24      1.70 o 
  -3  10  10        9.50       10.16      2.15 o 
  -2  10  10       16.63       21.98      1.42 o 
  -1  10  10      223.41      210.93      2.79 o 
   0  10  10      133.25      137.78      2.75 o 
   1  10  10        2.96        2.06      0.76 o 
   2  10  10      274.85      268.11      5.62 o 
   3  10  10       47.90       33.22      2.69 o 
   4  10  10       12.78       11.12      2.70 o 
   5  10  10        2.12       -0.15      1.61 o 
   6  10  10        1.82        2.36      1.98 o 
  -6  11  10        0.53        2.56      2.57 o 
  -5  11  10       24.07       37.24      4.49 o 
  -4  11  10        1.43       -0.62      1.78 o 
  -3  11  10       17.10       18.83      1.84 o 
  -2  11  10      142.93      149.03      3.29 o 
  -1  11  10       19.03       18.90      1.09 o 
   0  11  10       15.52       13.08      1.31 o 
   1  11  10      688.95      700.00      7.37 o 
   2  11  10        2.21        1.19      1.14 o 
   3  11  10      116.23      105.33      7.62 o 
   4  11  10       28.50       27.17      2.75 o 
   5  11  10        3.02        3.52      2.11 o 
   6  11  10        1.04        0.34      1.92 o 
  -5  12  10        1.88        0.95      2.22 o 
  -4  12  10        4.37        2.95      2.23 o 
  -3  12  10        6.20        4.86      1.40 o 
  -2  12  10       27.79       33.38      2.01 o 
  -1  12  10      480.16      486.72      4.88 o 
   0  12  10      104.33      108.37      2.67 o 
   1  12  10      176.59      193.93      4.99 o 
   2  12  10      552.86      515.38      8.44 o 
   3  12  10        1.01        0.46      2.09 o 
   4  12  10        4.26        1.69      1.48 o 
   5  12  10       38.93       42.29      3.81 o 
  -5  13  10        2.95        1.28      2.14 o 
  -4  13  10        0.04        2.56      2.19 o 
  -3  13  10       11.61       12.44      1.79 o 
  -2  13  10       35.37       41.01      2.27 o 
  -1  13  10        3.59        6.28      1.26 o 
   0  13  10       30.94       40.54      2.13 o 
   1  13  10      380.28      363.39      5.93 o 
   2  13  10        4.51        2.87      2.03 o 
   3  13  10       33.77       27.76      2.70 o 
   4  13  10        0.16       -0.37      1.46 o 
   5  13  10        0.73        1.09      1.72 o 
  -5  14  10        0.07        0.81      2.05 o 
  -4  14  10        0.02       -0.19      2.69 o 
  -3  14  10        4.17        6.68      2.20 o 
  -2  14  10       16.63       17.47      1.66 o 
  -1  14  10        0.88       -0.68      0.98 o 
   0  14  10       42.94       49.49      2.05 o 
   1  14  10      124.25      123.49      3.53 o 
   2  14  10       97.53       84.17      3.57 o 
   3  14  10        0.00        0.99      1.38 o 
   4  14  10        0.24       -1.40      1.40 o 
   5  14  10        0.18        1.02      1.72 o 
  -5  15  10        0.00       -3.68      2.50 o 
  -4  15  10        0.59        0.29      2.05 o 
  -3  15  10       11.73       11.78      2.11 o 
  -2  15  10        0.64        0.35      1.22 o 
  -1  15  10        0.68        5.00      1.38 o 
   0  15  10       19.49       19.54      1.76 o 
   1  15  10        3.68        3.99      1.56 o 
   2  15  10       52.45       53.75      4.47 o 
   3  15  10       18.24       15.10      2.28 o 
   4  15  10        0.46       -1.67      1.91 o 
   5  15  10        1.24       -0.13      2.89 o 
  -4  16  10        0.49        6.20      2.43 o 
  -3  16  10        0.20        0.76      1.28 o 
  -2  16  10        0.48       -1.41      1.06 o 
  -1  16  10       25.87       24.16      2.19 o 
   0  16  10       14.36       14.24      1.47 o 
   1  16  10        0.95        2.58      1.26 o 
   2  16  10       46.07       40.51      4.07 o 
   3  16  10        0.33       -2.24      1.80 o 
   4  16  10        0.82       -1.04      1.64 o 
  -4  17  10        0.28       -0.79      2.10 o 
  -3  17  10        0.05        1.07      1.37 o 
  -2  17  10        2.51        0.19      1.37 o 
  -1  17  10        8.82       13.69      1.84 o 
   0  17  10        9.67        9.95      1.81 o 
   1  17  10        2.85        2.09      1.34 o 
   2  17  10        0.16        0.10      1.71 o 
   3  17  10        3.30        4.25      2.42 o 
   4  17  10        6.38        3.65      2.69 o 
  -4  18  10        4.06        7.93      4.94 o 
  -3  18  10        1.42        3.65      1.67 o 
  -2  18  10        2.21        2.47      1.47 o 
  -1  18  10        5.10        4.00      1.72 o 
   0  18  10        1.06        1.28      1.34 o 
   1  18  10        0.24        0.93      1.03 o 
   2  18  10        0.28        3.67      2.27 o 
   3  18  10        6.01        6.08      2.60 o 
  -3  19  10        0.00        2.85      1.99 o 
  -2  19  10        0.02       -0.16      1.67 o 
  -1  19  10       19.03       23.43      2.69 o 
   0  19  10        3.31        3.24      1.39 o 
   1  19  10       10.24       10.58      1.69 o 
   2  19  10       28.34       42.96      4.66 o 
   3  19  10        0.41       -3.24      1.89 o 
  -2  20  10        3.13        5.34      1.90 o 
  -1  20  10        0.14        2.87      1.82 o 
   0  20  10        0.87        2.26      1.39 o 
   1  20  10        0.96       -0.07      1.56 o 
   2  20  10        2.39        7.64      2.25 o 
  -1  21  10        5.71        7.29      2.06 o 
   0  21  10        0.89       -0.51      1.33 o 
   1  21  10        1.01       -0.78      1.57 o 
  -6   1  11        0.80        0.76      2.64 o 
  -5   1  11        2.87        4.51      1.62 o 
  -4   1  11        0.02        0.93      0.94 o 
  -3   1  11        1.38        0.84      0.98 o 
  -2   1  11      226.14      207.23      4.13 o 
  -1   1  11        0.63        1.30      0.66 o 
   0   1  11      300.43      322.27      3.88 o 
   1   1  11      648.14      664.09      6.08 o 
   2   1  11      303.48      335.79      5.21 o 
   3   1  11      334.32      275.24      6.13 o 
   4   1  11        0.75       -0.23      1.14 o 
   5   1  11        0.76        1.08      1.24 o 
   6   1  11        6.07        9.49      2.96 o 
  -6   2  11        6.45       -0.50      3.51 o 
  -5   2  11        5.38        7.04      3.08 o 
  -4   2  11       62.63       65.13      4.02 o 
  -3   2  11       44.50       46.88      3.28 o 
  -2   2  11       46.08       42.56      2.21 o 
  -1   2  11      420.84      440.79      6.65 o 
   0   2  11      103.17      111.59      1.72 o 
   1   2  11      396.13      408.67      5.04 o 
   2   2  11       58.81       62.82      2.06 o 
   3   2  11        0.15        0.45      1.00 o 
   4   2  11      293.20      281.07      5.02 o 
   5   2  11       16.29       15.03      3.08 o 
   6   2  11        0.20       -0.25      1.86 o 
  -6   3  11        0.85        0.32      2.00 o 
  -5   3  11        0.03       -2.19      1.30 o 
  -4   3  11        3.66        3.52      1.44 o 
  -3   3  11        4.81        6.85      1.24 o 
  -2   3  11       47.51       49.53      2.29 o 
  -1   3  11       24.60       25.09      1.35 o 
   0   3  11      290.58      295.89      3.02 o 
   1   3  11       46.02       52.49      1.80 o 
   2   3  11        2.91        3.30      0.82 o 
   3   3  11     2993.60     2894.95     27.22 o 
   4   3  11      240.89      260.68      5.43 o 
   5   3  11        4.82        6.98      1.85 o 
   6   3  11        0.26       -1.98      1.51 o 
  -6   4  11        2.89        2.37      2.36 o 
  -5   4  11        3.18        2.86      1.67 o 
  -4   4  11       56.56       53.94      3.33 o 
  -3   4  11       66.00       58.13      3.89 o 
  -2   4  11       16.02       17.52      0.98 o 
  -1   4  11        6.33        8.16      0.91 o 
   0   4  11      196.31      210.91      2.52 o 
   1   4  11       51.45       53.58      2.80 o 
   2   4  11        4.90        7.39      1.01 o 
   3   4  11      299.46      276.66      5.21 o 
   4   4  11      200.62      163.37      4.78 o 
   5   4  11        1.67       -0.55      1.30 o 
   6   4  11        1.87        4.03      2.44 o 
  -6   5  11        0.16        2.55      2.20 o 
  -5   5  11        4.48        5.42      1.78 o 
  -4   5  11        0.06        0.14      1.24 o 
  -3   5  11      331.39      333.40      8.28 o 
  -2   5  11      193.90      198.55      3.67 o 
  -1   5  11        0.98        2.22      0.71 o 
   0   5  11      709.14      756.12      6.60 o 
   1   5  11      981.80      955.88      8.24 o 
   2   5  11       16.35       19.97      1.43 o 
   3   5  11      160.67      153.14      3.86 o 
   4   5  11       43.52       42.53      3.89 o 
   5   5  11        7.21        4.62      2.06 o 
   6   5  11        3.21        4.86      2.05 o 
  -6   6  11        0.24        1.45      2.28 o 
  -5   6  11        0.13        0.43      1.90 o 
  -4   6  11       70.00       62.65      3.67 o 
  -3   6  11        0.01        3.54      4.24 o 
  -2   6  11        2.59        3.66      0.68 o 
  -1   6  11       44.73       39.76      2.00 o 
   0   6  11      841.67      872.12      7.48 o 
   1   6  11      268.16      268.79      3.35 o 
   2   6  11        5.22        3.72      0.75 o 
   3   6  11        0.40        0.10      0.93 o 
   4   6  11       23.58       21.56      2.50 o 
   5   6  11        3.11        0.90      1.51 o 
   6   6  11        1.85        1.61      1.81 o 
  -6   7  11        0.79        2.39      2.43 o 
  -5   7  11        0.05        0.67      2.12 o 
  -4   7  11        2.78        5.89      1.83 o 
  -3   7  11      128.32      112.22      4.12 o 
  -2   7  11       55.71       53.47      1.78 o 
  -1   7  11      126.29      125.60      1.87 o 
   0   7  11        2.39        1.45      0.68 o 
   1   7  11      305.97      309.81      3.56 o 
   2   7  11        0.11       -0.65      0.57 o 
   3   7  11        4.36        1.40      1.16 o 
   4   7  11      201.86      179.31      5.36 o 
   5   7  11        1.51        2.64      1.68 o 
   6   7  11        0.23        3.79      2.02 o 
  -6   8  11        0.69        0.18      2.25 o 
  -5   8  11        4.27        5.75      2.53 o 
  -4   8  11       44.76       53.04      7.65 o 
  -3   8  11       10.51        6.08      1.82 o 
  -2   8  11        3.68        2.13      0.71 o 
  -1   8  11        0.04        0.01      0.48 o 
   0   8  11       75.10       66.88      1.89 o 
   1   8  11       10.14        8.13      0.87 o 
   2   8  11       11.22        6.96      1.63 o 
   3   8  11        1.20        0.61      1.15 o 
   4   8  11       36.77       29.97      2.84 o 
   5   8  11        5.98        6.12      2.87 o 
   6   8  11        2.56        5.10      2.59 o 
  -6   9  11        0.01       -1.01      3.47 o 
  -5   9  11        3.29        3.88      2.18 o 
  -4   9  11        0.09       -1.71      1.42 o 
  -3   9  11       12.39       11.53      2.11 o 
  -2   9  11       37.12       30.96      1.58 o 
  -1   9  11       99.29      106.57      2.03 o 
   0   9  11        2.97        5.60      0.95 o 
   1   9  11      416.31      384.12      4.21 o 
   2   9  11       17.37       18.89      1.73 o 
   3   9  11        2.85        2.74      2.27 o 
   4   9  11        2.85        3.62      1.52 o 
   5   9  11        1.54        1.68      1.62 o 
   6   9  11        1.12        2.56      2.00 o 
  -6  10  11        0.10        3.12      2.45 o 
  -5  10  11        0.47        3.36      2.33 o 
  -4  10  11        5.55        3.86      2.14 o 
  -3  10  11        1.43        2.07      1.92 o 
  -2  10  11        6.72        7.18      1.05 o 
  -1  10  11      546.42      512.22      4.88 o 
   0  10  11        6.16        7.95      1.11 o 
   1  10  11      975.28      952.80      8.22 o 
   2  10  11      177.41      163.87      3.96 o 
   3  10  11        3.88        0.76      2.25 o 
   4  10  11        1.21        0.87      1.39 o 
   5  10  11        0.73       -1.39      1.50 o 
   6  10  11        1.69        1.68      2.21 o 
  -6  11  11        0.01       -1.87      2.65 o 
  -5  11  11        0.73        4.49      2.55 o 
  -4  11  11        2.81        2.28      3.40 o 
  -3  11  11       37.73       31.03      3.83 o 
  -2  11  11      219.30      224.33      4.09 o 
  -1  11  11       23.96       22.01      1.19 o 
   0  11  11        7.36        8.62      1.18 o 
   1  11  11       39.97       35.28      1.87 o 
   2  11  11       48.07       50.97      2.95 o 
   3  11  11        4.99        2.47      1.79 o 
   4  11  11       21.39       27.72      2.94 o 
   5  11  11       11.70       14.47      3.45 o 
  -5  12  11        1.04       -0.77      2.14 o 
  -4  12  11        8.89       12.28      4.56 o 
  -3  12  11        0.04       -0.61      1.90 o 
  -2  12  11        0.16        1.50      1.04 o 
  -1  12  11      256.95      277.84      4.27 o 
   0  12  11       30.97       35.71      1.87 o 
   1  12  11      322.49      318.92      8.08 o 
   2  12  11       18.96       11.66      1.81 o 
   3  12  11        0.92       -0.21      1.24 o 
   4  12  11        3.68        5.04      3.59 o 
   5  12  11        5.33        7.94      2.29 o 
  -5  13  11        0.11       -0.46      2.03 o 
  -4  13  11        3.95       -0.67      2.90 o 
  -3  13  11        0.04        1.69      1.75 o 
  -2  13  11        0.35        1.63      1.05 o 
  -1  13  11        1.92        2.59      1.02 o 
   0  13  11       10.32       10.47      1.42 o 
   1  13  11        0.17        0.10      1.14 o 
   2  13  11       35.47       35.50      2.76 o 
   3  13  11       26.41       29.32      2.78 o 
   4  13  11        7.68        9.65      4.33 o 
   5  13  11        2.90        3.56      2.10 o 
  -5  14  11        0.13        1.24      3.31 o 
  -4  14  11        0.78       10.59      4.29 o 
  -3  14  11        1.37        1.03      1.84 o 
  -2  14  11        2.95        0.86      1.07 o 
  -1  14  11       34.41       33.50      2.14 o 
   0  14  11        0.99        0.88      0.92 o 
   1  14  11       14.88       12.27      1.69 o 
   2  14  11       83.45       83.18      4.64 o 
   3  14  11        3.79        0.51      1.40 o 
   4  14  11        0.15       -0.81      1.36 o 
   5  14  11        0.47        5.59      2.20 o 
  -5  15  11        1.21        0.47      2.52 o 
  -4  15  11        0.14       -2.17      1.73 o 
  -3  15  11        0.50        0.32      1.84 o 
  -2  15  11       23.90       20.41      2.20 o 
  -1  15  11       13.69       15.38      1.78 o 
   0  15  11       34.77       30.81      2.00 o 
   1  15  11       18.83       17.79      1.92 o 
   2  15  11        0.60        0.60      2.35 o 
   3  15  11        2.14        1.41      1.98 o 
   4  15  11       12.31       11.12      3.43 o 
  -4  16  11        0.66        2.07      3.11 o 
  -3  16  11        4.07        6.87      2.32 o 
  -2  16  11        5.93        4.91      1.48 o 
  -1  16  11        2.66        5.39      1.74 o 
   0  16  11       28.08       29.80      1.92 o 
   1  16  11        1.18        2.55      1.33 o 
   2  16  11        0.49       -0.34      1.76 o 
   3  16  11        7.77        5.38      2.44 o 
   4  16  11        1.99        4.76      1.90 o 
  -4  17  11        8.47       10.80      3.10 o 
  -3  17  11        0.03       -0.77      3.20 o 
  -2  17  11        0.49        1.72      1.40 o 
  -1  17  11       12.16       16.08      2.71 o 
   0  17  11        7.15       17.57      2.82 o 
   1  17  11       11.49        8.91      1.69 o 
   2  17  11       22.12       24.35      2.89 o 
   3  17  11        2.45        2.53      2.43 o 
   4  17  11        0.82        1.27      2.38 o 
  -3  18  11        0.31        1.76      2.25 o 
  -2  18  11        2.75        2.34      1.55 o 
  -1  18  11        4.10        6.66      1.89 o 
   0  18  11        1.71        1.81      1.26 o 
   1  18  11        5.57        9.17      1.51 o 
   2  18  11        2.52        2.50      3.59 o 
   3  18  11        3.12        3.06      2.41 o 
  -3  19  11        0.27        0.71      2.65 o 
  -2  19  11        8.02        7.63      1.92 o 
  -1  19  11        0.12        1.65      1.70 o 
   0  19  11        0.01       -2.31      1.15 o 
   1  19  11        6.77       10.31      2.30 o 
   2  19  11       29.57       31.23      3.50 o 
   3  19  11        0.79       -0.89      3.64 o 
  -2  20  11        0.03        1.75      1.93 o 
  -1  20  11        2.48        2.19      1.99 o 
   0  20  11        3.05        3.68      1.44 o 
   1  20  11        8.72       11.38      1.76 o 
   2  20  11        9.42       10.35      2.55 o 
  -1  21  11        0.78        1.72      1.66 o 
   0  21  11        2.14        4.81      1.91 o 
   1  21  11        0.03       -1.12      1.58 o 
  -6   0  12        0.05       -2.30      3.91 o 
  -5   0  12       11.30        9.98      4.19 o 
  -4   0  12        5.21        4.93      3.46 o 
  -3   0  12      142.69      139.46      4.52 o 
  -2   0  12        0.22       -0.72      1.97 o 
  -1   0  12        0.65        1.48      0.98 o 
   0   0  12      105.14      117.04      3.90 o 
   1   0  12      229.94      230.28      7.75 o 
   2   0  12        2.31        7.92      1.72 o 
   3   0  12      373.64      342.58      8.54 o 
   4   0  12        0.24        0.30      2.28 o 
   5   0  12       22.54       28.49      5.53 o 
   6   0  12        0.23        2.12      3.05 o 
  -6   1  12        2.09        5.10      2.98 o 
  -5   1  12       19.84       18.16      3.54 o 
  -4   1  12       12.03       13.36      1.97 o 
  -3   1  12       35.41       38.35      2.25 o 
  -2   1  12      106.75       89.02      2.88 o 
  -1   1  12       85.69       87.13      1.99 o 
   0   1  12      377.22      392.18      4.55 o 
   1   1  12      248.09      241.72      3.30 o 
   2   1  12      161.93      157.04      3.58 o 
   3   1  12      810.58      767.60      9.69 o 
   4   1  12        1.38        1.19      1.25 o 
   5   1  12        7.87       11.81      1.87 o 
   6   1  12        0.88        0.39      2.15 o 
  -6   2  12        0.35       -1.77      3.61 o 
  -5   2  12       10.37       10.91      2.11 o 
  -4   2  12       25.02       23.72      2.41 o 
  -3   2  12      105.30       98.91      3.12 o 
  -2   2  12        0.14       -1.38      0.97 o 
  -1   2  12       39.83       49.18      1.74 o 
   0   2  12       10.39       11.44      0.79 o 
   1   2  12        7.12       10.62      1.12 o 
   2   2  12        8.92       12.27      1.23 o 
   3   2  12      568.21      556.62      7.97 o 
   4   2  12       91.24       93.10      3.45 o 
   5   2  12        1.73        1.51      1.44 o 
   6   2  12       20.38       23.77      5.55 o 
  -6   3  12        0.68       -1.50      4.02 o 
  -5   3  12        0.84        1.63      2.09 o 
  -4   3  12        1.19        1.11      1.44 o 
  -3   3  12      224.08      204.90      6.47 o 
  -2   3  12       52.52       60.91      2.30 o 
  -1   3  12      145.15      149.29      2.85 o 
   0   3  12      745.58      722.70      5.60 o 
   1   3  12       34.11       31.30      1.69 o 
   2   3  12      196.16      197.97      5.23 o 
   3   3  12     1666.23     1648.44     16.56 o 
   4   3  12      125.65      114.55      5.75 o 
   5   3  12        2.83        3.59      1.63 o 
   6   3  12       28.75       30.02      3.40 o 
  -6   4  12        0.02        0.16      2.10 o 
  -5   4  12        0.01        0.12      1.46 o 
  -4   4  12        0.09       -1.12      1.24 o 
  -3   4  12        5.31        4.79      2.85 o 
  -2   4  12        1.30        1.16      0.97 o 
  -1   4  12      221.97      218.60      3.24 o 
   0   4  12      129.92      120.01      1.96 o 
   1   4  12      128.82      144.86      2.82 o 
   2   4  12      248.77      250.26      5.42 o 
   3   4  12      262.83      238.08      4.90 o 
   4   4  12       37.36       42.46      2.72 o 
   5   4  12       19.48       18.77      2.91 o 
   6   4  12        2.80        2.36      1.89 o 
  -6   5  12        0.48        1.14      3.21 o 
  -5   5  12        1.00       -1.30      1.46 o 
  -4   5  12       11.29       11.94      3.13 o 
  -3   5  12      238.04      222.18      6.95 o 
  -2   5  12      167.28      162.78      3.67 o 
  -1   5  12       50.57       53.74      1.48 o 
   0   5  12       26.99       32.91      1.36 o 
   1   5  12        0.74        2.10      0.73 o 
   2   5  12       73.01       62.36      2.20 o 
   3   5  12       55.31       70.12      2.89 o 
   4   5  12       75.36       76.84      3.78 o 
   5   5  12        1.46        1.42      1.44 o 
   6   5  12        0.29        2.53      3.20 o 
  -6   6  12        2.11        0.98      2.14 o 
  -5   6  12        0.16       -3.11      2.88 o 
  -4   6  12       32.41       25.52      2.64 o 
  -3   6  12        1.74        2.00      2.10 o 
  -2   6  12        2.96        3.71      1.21 o 
  -1   6  12      161.05      159.87      2.53 o 
   0   6  12      231.61      240.35      3.51 o 
   1   6  12      138.46      130.53      2.61 o 
   2   6  12        8.14        6.96      1.03 o 
   3   6  12       71.08       71.45      3.05 o 
   4   6  12       44.68       42.36      2.89 o 
   5   6  12        0.89        0.38      1.57 o 
   6   6  12       13.28       11.69      2.27 o 
  -6   7  12        0.26        0.27      2.19 o 
  -5   7  12        1.01        2.35      2.05 o 
  -4   7  12        4.96        0.82      1.60 o 
  -3   7  12       36.00       27.98      3.42 o 
  -2   7  12       70.66       72.26      2.48 o 
  -1   7  12       81.40       95.60      2.26 o 
   0   7  12        0.77        1.29      0.75 o 
   1   7  12        2.63        1.37      0.67 o 
   2   7  12        1.18        1.05      0.78 o 
   3   7  12       67.58       61.58      3.13 o 
   4   7  12        0.06       -0.14      1.08 o 
   5   7  12       16.51       10.22      2.18 o 
   6   7  12        6.19        6.14      2.31 o 
  -6   8  12        0.75        4.20      2.54 o 
  -5   8  12       24.15       23.75      3.54 o 
  -4   8  12        0.30       -1.51      1.28 o 
  -3   8  12      126.55      135.67      4.80 o 
  -2   8  12       34.63       32.84      2.08 o 
  -1   8  12       11.77       17.65      0.92 o 
   0   8  12        0.86        0.11      0.71 o 
   1   8  12        9.32        9.22      1.01 o 
   2   8  12       26.32       26.47      2.68 o 
   3   8  12       59.50       62.59      4.39 o 
   4   8  12        2.99        1.83      1.90 o 
   5   8  12        2.91        4.19      1.85 o 
   6   8  12       16.70       23.30      3.30 o 
  -6   9  12        0.10       -0.52      2.37 o 
  -5   9  12        1.28        1.13      3.41 o 
  -4   9  12        0.19        2.11      2.43 o 
  -3   9  12        0.03        0.86      1.63 o 
  -2   9  12       65.17       66.35      2.44 o 
  -1   9  12      481.82      462.29      4.47 o 
   0   9  12        0.69       -0.55      0.84 o 
   1   9  12        2.19        2.54      1.22 o 
   2   9  12       14.43        7.73      1.31 o 
   3   9  12       13.00        9.82      1.56 o 
   4   9  12       11.55       13.24      2.22 o 
   5   9  12        0.56        2.87      1.72 o 
   6   9  12        0.16        0.96      2.09 o 
  -6  10  12        0.14        0.78      2.46 o 
  -5  10  12       20.84       15.49      3.76 o 
  -4  10  12       11.72        5.67      3.55 o 
  -3  10  12       48.29       42.21      4.21 o 
  -2  10  12       78.04       79.56      3.27 o 
  -1  10  12      228.32      237.70      3.74 o 
   0  10  12       91.70       84.83      2.35 o 
   1  10  12        1.78        0.17      0.85 o 
   2  10  12      165.00      132.99      3.63 o 
   3  10  12        4.77        2.31      1.58 o 
   4  10  12       13.73        9.91      2.04 o 
   5  10  12        7.76        7.87      2.22 o 
  -5  11  12        2.29       -0.58      2.17 o 
  -4  11  12        6.38        0.01      3.36 o 
  -3  11  12        2.03        0.43      2.12 o 
  -2  11  12       88.40       86.26      3.50 o 
  -1  11  12        0.44        0.56      1.49 o 
   0  11  12       23.45       20.10      1.50 o 
   1  11  12      126.58      129.91      3.49 o 
   2  11  12       99.65       89.19      3.18 o 
   3  11  12        1.60        2.21      1.35 o 
   4  11  12        4.48        9.61      2.27 o 
   5  11  12        0.80        1.20      1.81 o 
  -5  12  12        0.95        0.62      2.26 o 
  -4  12  12        2.53        2.62      3.27 o 
  -3  12  12        5.69        5.04      3.62 o 
  -2  12  12       25.36       23.01      1.96 o 
  -1  12  12       19.82       20.28      1.55 o 
   0  12  12        0.12       -1.43      0.92 o 
   1  12  12       60.09       55.79      2.80 o 
   2  12  12        4.98        2.06      1.74 o 
   3  12  12       16.22       12.16      2.02 o 
   4  12  12       38.21       54.77      3.97 o 
   5  12  12       32.58       48.28      4.13 o 
  -5  13  12        0.30        1.00      2.28 o 
  -4  13  12        0.01        1.35      2.96 o 
  -3  13  12        7.76        8.70      3.90 o 
  -2  13  12        0.19        1.53      1.01 o 
  -1  13  12       25.43       27.59      1.79 o 
   0  13  12      162.08      169.11      3.65 o 
   1  13  12       16.09       12.47      1.66 o 
   2  13  12        3.97        3.27      1.69 o 
   3  13  12        0.01        1.27      1.35 o 
   4  13  12        1.55        2.26      1.64 o 
   5  13  12        8.36        9.29      2.50 o 
  -5  14  12        0.00       -0.88      2.27 o 
  -4  14  12        4.92        7.24      4.20 o 
  -3  14  12       10.67       12.13      4.41 o 
  -2  14  12       24.14       24.08      2.19 o 
  -1  14  12        8.36        8.17      1.73 o 
   0  14  12       15.44       21.80      2.01 o 
   1  14  12      191.75      195.54      4.51 o 
   2  14  12       25.03       27.25      2.89 o 
   3  14  12        5.64        6.89      1.84 o 
   4  14  12       27.52       25.01      4.27 o 
   5  14  12        0.77        3.11      2.07 o 
  -4  15  12        1.44        5.96      4.06 o 
  -3  15  12        4.93        2.69      3.33 o 
  -2  15  12        0.39       -0.38      1.94 o 
  -1  15  12        5.80        5.53      1.39 o 
   0  15  12       15.40       11.31      1.40 o 
   1  15  12       11.29       15.29      1.88 o 
   2  15  12        0.94        2.19      1.69 o 
   3  15  12        0.05        0.51      2.08 o 
   4  15  12       20.03       20.80      3.64 o 
  -4  16  12        0.12        2.77      3.92 o 
  -3  16  12        2.54        4.16      3.49 o 
  -2  16  12        4.79        3.62      1.47 o 
  -1  16  12       80.48       84.51      3.30 o 
   0  16  12       26.36       29.23      2.76 o 
   1  16  12       11.80        8.26      1.67 o 
   2  16  12       10.88       14.67      2.46 o 
   3  16  12        0.01       -0.24      1.96 o 
   4  16  12       20.28       31.00      4.33 o 
  -4  17  12        0.19        1.78      2.53 o 
  -3  17  12        0.85        2.49      4.73 o 
  -2  17  12       10.95        9.29      2.23 o 
  -1  17  12        0.18        1.73      1.34 o 
   0  17  12        3.72        2.28      2.10 o 
   1  17  12        9.04        8.25      1.67 o 
   2  17  12       17.28       18.69      2.75 o 
   3  17  12        0.78        2.35      2.35 o 
  -3  18  12        0.79        0.02      2.38 o 
  -2  18  12        2.65        3.68      2.05 o 
  -1  18  12        0.36        2.93      3.10 o 
   0  18  12        5.07        3.87      1.41 o 
   1  18  12        1.18        0.74      1.41 o 
   2  18  12        0.79        0.58      1.89 o 
   3  18  12        2.66        4.67      2.12 o 
  -3  19  12        0.05        0.51      3.21 o 
  -2  19  12        6.41        5.05      2.10 o 
  -1  19  12        5.51        2.68      1.78 o 
   0  19  12        0.63        1.36      1.31 o 
   1  19  12        1.24       -0.82      1.33 o 
   2  19  12        1.86        5.87      2.13 o 
  -2  20  12        0.06        1.12      2.29 o 
  -1  20  12        3.00        2.61      1.79 o 
   0  20  12        0.66        0.24      1.27 o 
   1  20  12        2.89        4.24      1.53 o 
   2  20  12        1.44        3.22      2.80 o 
   0  21  12        0.07        2.36      1.78 o 
  -6   1  13        0.01       -0.54      2.59 o 
  -5   1  13        0.54       -2.32      2.27 o 
  -4   1  13        5.09        2.90      1.56 o 
  -3   1  13       77.67       78.33      3.49 o 
  -2   1  13        3.85        3.44      1.76 o 
  -1   1  13      137.98      137.01      2.60 o 
   0   1  13      278.44      301.29      4.00 o 
   1   1  13        3.10        4.62      0.83 o 
   2   1  13      385.72      369.29      5.76 o 
   3   1  13      126.45      105.13      3.45 o 
   4   1  13        3.49        2.42      1.67 o 
   5   1  13        0.16        1.50      1.63 o 
   6   1  13       10.75        8.95      4.06 o 
  -6   2  13        1.69       -1.19      2.75 o 
  -5   2  13        0.90       -0.72      2.18 o 
  -4   2  13       19.44       17.69      2.17 o 
  -3   2  13       27.09       37.30      4.83 o 
  -2   2  13       60.36       57.45      8.11 o 
  -1   2  13       50.08       59.63      2.00 o 
   0   2  13      365.73      383.97      3.87 o 
   1   2  13       21.34       17.24      2.12 o 
   2   2  13      198.34      193.18      7.41 o 
   3   2  13       10.29        7.71      1.50 o 
   4   2  13        3.34        3.07      1.40 o 
   5   2  13       32.97       37.46      5.68 o 
   6   2  13        0.37       -1.22      3.05 o 
  -6   3  13        0.17        0.03      3.98 o 
  -5   3  13        3.12        3.11      1.69 o 
  -4   3  13       13.90       13.33      2.05 o 
  -3   3  13       65.76       70.61      4.16 o 
  -2   3  13       11.44        8.68      1.32 o 
  -1   3  13      136.31      147.43      3.72 o 
   0   3  13       28.31       31.69      1.25 o 
   1   3  13        0.52        1.11      0.81 o 
   2   3  13      155.43      136.37      4.16 o 
   3   3  13        2.10        3.18      1.52 o 
   4   3  13       10.42        3.52      1.73 o 
   5   3  13        4.04        1.87      4.17 o 
   6   3  13       76.20       97.47      8.36 o 
  -6   4  13        0.95       -1.10      4.25 o 
  -5   4  13        0.07       -0.98      1.41 o 
  -4   4  13        3.80        4.29      1.59 o 
  -3   4  13        0.00        0.07      2.07 o 
  -2   4  13        7.84        8.21      1.36 o 
  -1   4  13       11.37       15.26      1.61 o 
   0   4  13        0.14       -0.19      0.56 o 
   1   4  13       30.71       28.83      2.22 o 
   2   4  13       71.91       71.99      3.56 o 
   3   4  13      408.01      382.23      6.42 o 
   4   4  13       29.47       32.80      2.54 o 
   5   4  13        0.18        4.14      2.06 o 
   6   4  13       40.56       47.14      4.16 o 
  -6   5  13        0.60       -1.45      2.08 o 
  -5   5  13        2.67        2.61      1.64 o 
  -4   5  13       20.33       21.57      2.51 o 
  -3   5  13       51.78       47.82      4.08 o 
  -2   5  13       13.92       19.36      1.72 o 
  -1   5  13       50.48       51.52      1.82 o 
   0   5  13        6.08        7.61      0.93 o 
   1   5  13        0.22        0.17      0.71 o 
   2   5  13        1.75        2.69      0.94 o 
   3   5  13        0.04        0.97      1.14 o 
   4   5  13        3.81        7.56      2.70 o 
   5   5  13       21.22       26.98      3.06 o 
   6   5  13       26.29       28.09      3.35 o 
  -6   6  13        0.13        0.98      2.31 o 
  -5   6  13        1.23        0.41      1.80 o 
  -4   6  13        1.40        1.88      1.68 o 
  -3   6  13        2.64        4.11      2.19 o 
  -2   6  13        0.42        0.94      1.14 o 
  -1   6  13       53.07       57.75      1.99 o 
   0   6  13       83.27       88.39      2.22 o 
   1   6  13       18.62       14.45      1.33 o 
   2   6  13       23.07       27.38      1.56 o 
   3   6  13      832.38      706.39      8.36 o 
   4   6  13        8.70        6.55      1.49 o 
   5   6  13        1.73       -1.15      1.28 o 
   6   6  13       28.39       34.08      3.20 o 
  -6   7  13        3.61        2.39      2.44 o 
  -5   7  13        8.54       10.18      3.81 o 
  -4   7  13       54.76       57.21      4.74 o 
  -3   7  13        0.14        3.55      2.26 o 
  -2   7  13       23.07       27.50      3.04 o 
  -1   7  13      125.66      122.34      2.22 o 
   0   7  13      188.51      193.13      3.75 o 
   1   7  13      463.16      442.82      5.89 o 
   2   7  13       98.58       96.06      2.94 o 
   3   7  13       13.54        9.92      2.12 o 
   4   7  13       36.81       33.14      2.70 o 
   5   7  13       37.96       47.69      4.91 o 
   6   7  13        0.55        2.44      1.84 o 
  -6   8  13        0.17        6.36      2.62 o 
  -5   8  13        5.00        1.61      2.17 o 
  -4   8  13        0.64       -0.31      2.00 o 
  -3   8  13        0.42        0.69      2.13 o 
  -2   8  13       41.26       45.88      2.37 o 
  -1   8  13        1.42        1.17      1.06 o 
   0   8  13      331.96      338.88      4.60 o 
   1   8  13        0.15       -0.65      0.72 o 
   2   8  13       71.10       50.02      2.52 o 
   3   8  13       16.48       19.95      2.70 o 
   4   8  13       11.89       13.53      1.94 o 
   5   8  13        1.94        3.18      2.21 o 
   6   8  13       37.98       46.18      3.86 o 
  -6   9  13        4.76        6.48      2.84 o 
  -5   9  13       16.52       18.18      5.91 o 
  -4   9  13        4.97        5.33      2.74 o 
  -3   9  13       33.09       29.98      3.00 o 
  -2   9  13        0.08        0.79      1.86 o 
  -1   9  13      150.21      167.09      3.08 o 
   0   9  13       51.62       49.93      1.97 o 
   1   9  13        0.00       -1.29      0.74 o 
   2   9  13      162.17      136.15      3.69 o 
   3   9  13       27.62       22.02      2.09 o 
   4   9  13       12.04       14.26      1.98 o 
   5   9  13        3.25        3.88      1.72 o 
  -5  10  13        4.65        7.12      2.80 o 
  -4  10  13        0.66       -0.73      3.12 o 
  -3  10  13        0.06        0.22      1.91 o 
  -2  10  13      189.35      192.15      4.66 o 
  -1  10  13      178.56      190.09      3.38 o 
   0  10  13        3.93        3.41      1.00 o 
   1  10  13      603.35      540.98      6.47 o 
   2  10  13       27.46       21.32      3.02 o 
   3  10  13        7.42        7.16      1.43 o 
   4  10  13        2.03        1.44      2.03 o 
   5  10  13        2.23       -0.94      1.46 o 
  -5  11  13        1.06       -0.83      2.07 o 
  -4  11  13        1.02       -1.44      3.09 o 
  -3  11  13        0.67       -0.55      2.68 o 
  -2  11  13        0.04       -0.06      1.30 o 
  -1  11  13        9.43       12.45      1.30 o 
   0  11  13       27.71       30.47      1.87 o 
   1  11  13        2.32        2.08      1.21 o 
   2  11  13       85.80       77.40      3.06 o 
   3  11  13        8.03        6.72      1.55 o 
   4  11  13       28.59       32.62      2.77 o 
   5  11  13        2.42        4.86      1.84 o 
  -5  12  13        2.16        1.40      2.37 o 
  -4  12  13        0.26       -0.08      3.27 o 
  -3  12  13       10.32        1.45      3.28 o 
  -2  12  13        1.98        3.85      1.69 o 
  -1  12  13       81.45       93.58      2.61 o 
   0  12  13       17.57       15.81      1.57 o 
   1  12  13       20.86       16.82      1.79 o 
   2  12  13       18.61       15.66      2.43 o 
   3  12  13       11.79       11.77      1.81 o 
   4  12  13        3.64        3.89      1.51 o 
   5  12  13        0.96        3.18      1.98 o 
  -5  13  13        0.01        2.63      3.02 o 
  -4  13  13        0.00       -0.32      3.07 o 
  -3  13  13        4.97        3.72      3.39 o 
  -2  13  13       20.61       19.23      2.48 o 
  -1  13  13        0.45        2.45      1.06 o 
   0  13  13      121.42      140.74      3.39 o 
   1  13  13       39.20       37.63      2.44 o 
   2  13  13        5.81        1.30      1.59 o 
   3  13  13       10.56        9.41      1.76 o 
   4  13  13       23.45       26.46      5.70 o 
   5  13  13       51.99       54.49      4.42 o 
  -5  14  13        0.15       -1.55      2.58 o 
  -4  14  13        0.25        0.63      3.60 o 
  -3  14  13        7.06        4.57      4.03 o 
  -2  14  13        1.16       -0.32      1.67 o 
  -1  14  13      104.51      113.86      4.86 o 
   0  14  13       19.93       24.45      2.98 o 
   1  14  13      142.38      138.39      8.86 o 
   2  14  13        0.87        0.01      1.50 o 
   3  14  13        5.85        4.98      1.93 o 
   4  14  13       14.09       13.08      2.24 o 
  -4  15  13        3.72        1.84      3.77 o 
  -3  15  13        0.20       -1.82      3.04 o 
  -2  15  13       67.48       75.69      3.93 o 
  -1  15  13        0.29        1.89      1.26 o 
   0  15  13       28.25       23.39      1.77 o 
   1  15  13       36.03       40.36      2.63 o 
   2  15  13        3.90        4.21      2.21 o 
   3  15  13        2.94        0.02      1.75 o 
   4  15  13        9.50       12.36      4.24 o 
  -4  16  13        4.99        1.09      4.29 o 
  -3  16  13        0.67        3.51      3.90 o 
  -2  16  13        8.42        7.76      2.03 o 
  -1  16  13       36.16       38.63      2.69 o 
   0  16  13        0.48        0.79      1.07 o 
   1  16  13        3.75        6.97      1.66 o 
   2  16  13        1.92        3.25      1.84 o 
   3  16  13        4.03        0.79      2.01 o 
   4  16  13        0.14        3.96      2.20 o 
  -3  17  13        1.35       -1.83      2.35 o 
  -2  17  13        1.98        2.46      1.95 o 
  -1  17  13       10.98       11.03      2.05 o 
   0  17  13        5.47        2.66      1.15 o 
   1  17  13        0.55        1.43      1.42 o 
   2  17  13        4.13        0.60      1.80 o 
   3  17  13        0.00        1.53      1.98 o 
  -3  18  13        0.99        0.06      2.71 o 
  -2  18  13        6.25        2.90      2.77 o 
  -1  18  13        1.14        4.06      1.78 o 
   0  18  13        2.60        0.77      1.30 o 
   1  18  13       94.43      105.56      3.93 o 
   2  18  13        2.35        5.89      2.19 o 
   3  18  13        0.43        0.83      1.91 o 
  -2  19  13        0.08        2.04      2.54 o 
  -1  19  13        0.97        3.33      1.88 o 
   0  19  13        3.33        3.32      1.41 o 
   1  19  13        0.33        0.55      1.41 o 
   2  19  13        1.05        4.44      2.05 o 
  -1  20  13        1.27        4.01      1.78 o 
   0  20  13        0.24       -0.33      1.58 o 
   1  20  13        7.01        6.42      2.36 o 
  -6   0  14        6.57        3.21      4.17 o 
  -5   0  14        6.72        8.63      4.11 o 
  -4   0  14        2.93       -0.67      2.96 o 
  -3   0  14        1.23       -1.59      2.71 o 
  -2   0  14      132.16      122.42      6.75 o 
  -1   0  14       82.56       75.86      3.10 o 
   0   0  14      979.48      961.78     31.30 o 
   1   0  14      630.85      634.00      8.90 o 
   2   0  14      474.70      470.31      9.74 o 
   3   0  14     1347.01     1289.39     20.07 o 
   4   0  14        7.24        6.20      2.17 o 
   5   0  14        1.24        3.56      3.84 o 
   6   0  14        0.96       -1.09      3.27 o 
  -6   1  14        4.96       -0.38      2.81 o 
  -5   1  14        2.22       -3.14      4.61 o 
  -4   1  14        0.04        2.45      2.20 o 
  -3   1  14        5.34        3.85      2.29 o 
  -2   1  14       55.80       66.26      5.18 o 
  -1   1  14      170.60      161.01      3.60 o 
   0   1  14       25.55       23.48      1.33 o 
   1   1  14       56.55       51.71      1.85 o 
   2   1  14     1230.98     1172.98     12.57 o 
   3   1  14        2.16        4.44      1.51 o 
   4   1  14        5.83        3.67      1.42 o 
   5   1  14        6.05        6.09      1.94 o 
   6   1  14       29.17       48.43      7.71 o 
  -6   2  14        0.96        2.84      2.89 o 
  -5   2  14        1.19       -2.12      2.25 o 
  -4   2  14       29.12       28.94      2.72 o 
  -3   2  14       63.99       69.73      4.65 o 
  -2   2  14       37.99       38.31      3.55 o 
  -1   2  14        7.62        7.04      1.14 o 
   0   2  14        9.77        9.45      0.88 o 
   1   2  14       26.17       24.18      1.64 o 
   2   2  14       57.45       55.51      3.13 o 
   3   2  14        2.46        0.17      1.22 o 
   4   2  14        8.49        8.44      1.63 o 
   5   2  14       12.84       16.00      3.25 o 
   6   2  14        0.46       -0.75      3.30 o 
  -6   3  14        1.79        1.35      4.10 o 
  -5   3  14        0.02       -2.76      2.28 o 
  -4   3  14        0.00        0.92      1.49 o 
  -3   3  14       83.42       77.41      4.63 o 
  -2   3  14       20.78       20.25      1.76 o 
  -1   3  14        0.00       -0.99      0.82 o 
   0   3  14      327.26      343.23      4.45 o 
   1   3  14       36.76       35.71      1.68 o 
   2   3  14      643.63      612.15      9.63 o 
   3   3  14        2.62        4.13      1.74 o 
   4   3  14        0.14        0.00      1.62 o 
   5   3  14       10.60       12.30      3.21 o 
   6   3  14        4.05        5.59      3.08 o 
  -6   4  14        0.18       -0.95      3.68 o 
  -5   4  14        1.78        3.11      1.74 o 
  -4   4  14       20.22       20.00      2.42 o 
  -3   4  14       38.93       32.34      3.65 o 
  -2   4  14       11.17       13.11      1.58 o 
  -1   4  14       52.48       67.12      2.59 o 
   0   4  14       15.79       19.23      1.14 o 
   1   4  14        0.82        0.53      0.77 o 
   2   4  14       65.78       69.56      3.37 o 
   3   4  14      448.45      374.55     13.80 o 
   4   4  14        2.45        4.44      2.14 o 
   5   4  14        5.19        6.23      2.68 o 
   6   4  14        0.09       -1.35      2.58 o 
  -6   5  14        0.87        6.01      4.63 o 
  -5   5  14        2.48       -0.78      1.59 o 
  -4   5  14        0.66        3.58      1.63 o 
  -3   5  14       54.25       60.76      6.10 o 
  -2   5  14        7.52        7.38      1.47 o 
  -1   5  14       77.31       90.31      3.00 o 
   0   5  14       42.01       38.68      2.26 o 
   1   5  14       57.59       56.67      2.09 o 
   2   5  14        2.17        0.93      0.98 o 
   3   5  14      144.38      157.17      5.10 o 
   4   5  14        1.06        0.90      1.35 o 
   5   5  14        1.70        2.52      1.66 o 
   6   5  14       15.85       19.30      3.18 o 
  -6   6  14        0.18       -3.49      1.75 o 
  -5   6  14       11.17        9.16      2.23 o 
  -4   6  14        0.04       -1.59      2.81 o 
  -3   6  14        3.24       11.21      2.76 o 
  -2   6  14       13.80       13.73      1.71 o 
  -1   6  14      118.67      126.10      4.85 o 
   0   6  14      151.23      147.39      2.86 o 
   1   6  14      196.48      188.39      3.53 o 
   2   6  14       27.96       26.29      1.79 o 
   3   6  14      366.81      314.58      5.32 o 
   4   6  14       16.70       11.81      1.85 o 
   5   6  14        7.72        5.27      1.80 o 
   6   6  14       23.24       32.98      3.29 o 
  -6   7  14        0.08       -1.17      2.21 o 
  -5   7  14        2.26        3.99      2.31 o 
  -4   7  14       23.70       21.04      3.56 o 
  -3   7  14        7.00        9.20      2.65 o 
  -2   7  14       60.38       62.17      2.91 o 
  -1   7  14       86.89       82.98      3.25 o 
   0   7  14        0.99        0.99      0.92 o 
   1   7  14       59.89       54.55      3.69 o 
   2   7  14       14.36        8.09      1.32 o 
   3   7  14        3.23        0.54      1.12 o 
   4   7  14       33.04       31.47      2.90 o 
   5   7  14       10.92       11.36      2.12 o 
   6   7  14       13.36       14.86      2.56 o 
  -6   8  14        0.14        2.53      2.56 o 
  -5   8  14       16.02       14.96      3.21 o 
  -4   8  14        9.05        6.63      3.42 o 
  -3   8  14        5.48        8.47      2.69 o 
  -2   8  14       84.83       89.48      3.23 o 
  -1   8  14       48.72       53.47      4.88 o 
   0   8  14      243.35      246.66      3.92 o 
   1   8  14        1.49        1.72      1.01 o 
   2   8  14       17.79       15.12      1.65 o 
   3   8  14        3.05        3.27      1.30 o 
   4   8  14       20.50       20.84      2.28 o 
   5   8  14       17.88       17.73      3.83 o 
  -5   9  14        0.03       -0.60      2.17 o 
  -4   9  14       18.02       15.93      3.35 o 
  -3   9  14       39.55       48.49      5.48 o 
  -2   9  14       52.06       56.33      3.03 o 
  -1   9  14        2.29       -0.70      0.99 o 
   0   9  14      410.19      404.15      5.33 o 
   1   9  14       70.28       68.58      2.37 o 
   2   9  14        6.83        4.86      1.33 o 
   3   9  14       19.85       20.31      2.08 o 
   4   9  14        0.25       -1.37      1.13 o 
   5   9  14       24.69       40.48      3.41 o 
  -5  10  14        9.36       13.46      3.18 o 
  -4  10  14        0.22       -2.77      2.97 o 
  -3  10  14        0.93        3.59      3.44 o 
  -2  10  14       52.72       57.32      3.11 o 
  -1  10  14        1.28       -0.18      1.04 o 
   0  10  14       99.70      107.04      2.67 o 
   1  10  14      119.58      105.22      3.26 o 
   2  10  14        3.04        4.43      1.30 o 
   3  10  14        0.64        2.36      1.17 o 
   4  10  14        2.02        3.78      1.57 o 
   5  10  14        0.00        1.14      1.61 o 
  -5  11  14        0.14       -2.69      2.16 o 
  -4  11  14        3.10        0.09      3.39 o 
  -3  11  14       10.82       12.45      4.42 o 
  -2  11  14        2.50        2.03      1.43 o 
  -1  11  14       18.77       16.07      1.67 o 
   0  11  14       36.73       34.56      2.02 o 
   1  11  14       24.99       22.56      1.99 o 
   2  11  14        0.02        1.26      1.48 o 
   3  11  14        3.64        3.23      1.35 o 
   4  11  14        0.02        0.03      1.59 o 
   5  11  14        6.87        4.83      1.97 o 
  -5  12  14        0.10        0.32      2.51 o 
  -4  12  14        4.14        5.77      4.06 o 
  -3  12  14        0.50       -4.46      2.52 o 
  -2  12  14        0.00       -0.77      1.50 o 
  -1  12  14        0.16        1.22      1.17 o 
   0  12  14      285.51      289.39      4.77 o 
   1  12  14       15.76       20.93      1.99 o 
   2  12  14       40.04       36.89      3.87 o 
   3  12  14       32.63       35.15      2.78 o 
   4  12  14       16.43       20.87      3.20 o 
   5  12  14        0.92        3.33      1.84 o 
  -5  13  14        0.54        1.13      2.60 o 
  -4  13  14       10.29       12.33      4.67 o 
  -3  13  14        1.12        0.43      3.61 o 
  -2  13  14        0.11        3.60      1.86 o 
  -1  13  14       23.50       24.15      2.16 o 
   0  13  14       28.77       30.68      2.06 o 
   1  13  14       47.82       44.67      2.70 o 
   2  13  14        3.09        0.78      1.59 o 
   3  13  14        6.92        6.72      2.10 o 
   4  13  14       28.59       34.57      4.18 o 
  -4  14  14        1.12        1.64      3.93 o 
  -3  14  14        0.31        1.62      3.43 o 
  -2  14  14        6.14        7.93      2.25 o 
  -1  14  14        0.37        3.08      1.57 o 
   0  14  14      113.07      122.86      6.91 o 
   1  14  14        0.01       -0.31      1.24 o 
   2  14  14       11.24       17.32      2.53 o 
   3  14  14        0.02        1.76      2.74 o 
   4  14  14       12.88       19.52      3.14 o 
  -4  15  14        2.13        2.76      4.22 o 
  -3  15  14        0.97        2.74      3.41 o 
  -2  15  14       26.91       38.00      4.07 o 
  -1  15  14       10.31        9.42      2.02 o 
   0  15  14       15.41       13.21      1.50 o 
   1  15  14       18.79       20.82      2.12 o 
   2  15  14        0.01        1.91      1.68 o 
   3  15  14        2.82        3.38      2.15 o 
   4  15  14        0.19       -0.97      2.48 o 
  -4  16  14        0.76        4.23      4.32 o 
  -3  16  14        0.38        0.23      3.66 o 
  -2  16  14        3.72        3.92      2.61 o 
  -1  16  14        4.41        3.42      1.67 o 
   0  16  14       27.52       20.69      1.75 o 
   1  16  14        5.77        3.23      2.62 o 
   2  16  14        1.66        4.89      2.65 o 
   3  16  14        1.03        2.61      3.69 o 
  -3  17  14        0.64       -1.56      2.50 o 
  -2  17  14        0.00       -2.77      2.21 o 
  -1  17  14        1.00       -0.80      3.40 o 
   0  17  14       16.01       20.17      4.55 o 
   1  17  14       11.21        9.54      1.98 o 
   2  17  14       14.10       17.07      3.62 o 
   3  17  14        1.85        3.72      2.70 o 
  -3  18  14        0.86        0.85      4.43 o 
  -2  18  14        3.35        4.87      2.96 o 
  -1  18  14        0.05        1.04      2.09 o 
   0  18  14        5.02        8.24      1.56 o 
   1  18  14        6.28       16.13      2.12 o 
   2  18  14        0.37        1.22      1.88 o 
  -2  19  14        0.83        5.59      4.29 o 
  -1  19  14        6.10        7.07      2.49 o 
   0  19  14        0.26        0.69      1.74 o 
   1  19  14        0.08        0.93      1.41 o 
   2  19  14        2.10        3.43      2.97 o 
  -1  20  14        0.06        3.27      3.00 o 
   0  20  14        0.59        1.53      1.73 o 
  -6   1  15        0.00       -3.68      2.70 o 
  -5   1  15        0.00       -2.28      2.22 o 
  -4   1  15       12.92       11.22      8.06 o 
  -3   1  15        7.48        4.46      2.36 o 
  -2   1  15       12.32       13.56      2.70 o 
  -1   1  15        4.76        4.13      0.99 o 
   0   1  15      129.56      122.44      4.38 o 
   1   1  15      135.11      137.85      3.14 o 
   2   1  15     1578.32     1587.48     15.97 o 
   3   1  15       69.77       66.74      3.15 o 
   4   1  15        3.47        3.85      1.69 o 
   5   1  15       59.32       66.15      4.57 o 
   6   1  15        0.51        4.58      3.86 o 
  -6   2  15        1.36        0.25      4.38 o 
  -5   2  15        1.53       -0.31      2.35 o 
  -4   2  15        3.94        1.83      1.63 o 
  -3   2  15       19.79       21.03      3.19 o 
  -2   2  15        7.31        3.81      2.14 o 
  -1   2  15        1.67        3.79      1.08 o 
   0   2  15        0.03       -0.24      1.42 o 
   1   2  15      123.36      131.87      3.59 o 
   2   2  15      455.57      446.73      8.16 o 
   3   2  15      252.96      251.67      6.28 o 
   4   2  15       23.10       24.31      2.82 o 
   5   2  15        2.52        2.20      3.76 o 
   6   2  15       25.90       37.36      6.96 o 
  -6   3  15        0.08        3.08      4.18 o 
  -5   3  15        0.15        0.30      2.56 o 
  -4   3  15       18.41       14.06      2.24 o 
  -3   3  15       13.93        6.96      2.49 o 
  -2   3  15       35.56       37.75      3.81 o 
  -1   3  15       25.74       28.77      2.08 o 
   0   3  15       50.55       49.79      2.33 o 
   1   3  15        4.33        6.43      1.08 o 
   2   3  15      582.09      577.81      9.54 o 
   3   3  15      148.88      126.45      4.64 o 
   4   3  15        0.05        1.74      1.58 o 
   5   3  15       16.26       16.15      3.40 o 
   6   3  15       12.41       18.05      3.91 o 
  -6   4  15        0.48       -6.11      3.84 o 
  -5   4  15        0.78       -1.38      2.27 o 
  -4   4  15       16.47       15.42      2.34 o 
  -3   4  15        1.35        0.78      2.15 o 
  -2   4  15        4.53        5.39      1.36 o 
  -1   4  15       15.35       11.59      1.89 o 
   0   4  15       10.23        9.83      1.77 o 
   1   4  15       29.36       25.86      2.81 o 
   2   4  15      234.66      223.47      5.69 o 
   3   4  15       10.57        9.88      2.13 o 
   4   4  15       11.45        8.84      3.71 o 
   5   4  15       21.74       26.58      4.07 o 
   6   4  15        2.76        6.49      3.10 o 
  -6   5  15        0.00        2.52      4.65 o 
  -5   5  15        2.43        3.65      1.88 o 
  -4   5  15        0.25        3.36      1.64 o 
  -3   5  15        5.58        4.34      2.39 o 
  -2   5  15        0.00       -1.68      1.21 o 
  -1   5  15       54.56       53.15      3.38 o 
   0   5  15      166.73      161.46      2.98 o 
   1   5  15        5.34        4.11      1.01 o 
   2   5  15       76.33       70.25      2.54 o 
   3   5  15       16.01        5.89      1.56 o 
   4   5  15        0.10        1.16      3.17 o 
   5   5  15       10.69        3.40      2.66 o 
   6   5  15        0.40        3.83      2.68 o 
  -6   6  15        0.77        5.34      4.55 o 
  -5   6  15        6.80        1.35      1.94 o 
  -4   6  15       12.44        9.57      2.90 o 
  -3   6  15       20.33       23.63      3.35 o 
  -2   6  15        3.70        4.15      1.45 o 
  -1   6  15       83.49       77.70      3.04 o 
   0   6  15        2.70        1.28      0.90 o 
   1   6  15        6.38       10.45      2.00 o 
   2   6  15      107.76      103.95      3.40 o 
   3   6  15       26.52       23.65      2.26 o 
   4   6  15        1.13        0.48      1.28 o 
   5   6  15        3.14        5.76      1.85 o 
   6   6  15       64.86       87.83      5.91 o 
  -6   7  15        0.20        0.23      4.66 o 
  -5   7  15       10.61        8.76      2.72 o 
  -4   7  15       18.31       17.87      3.89 o 
  -3   7  15       61.52       70.82      7.69 o 
  -2   7  15      189.72      196.63      4.58 o 
  -1   7  15      191.09      204.50      7.02 o 
   0   7  15        9.11        6.81      1.09 o 
   1   7  15       17.39       15.19      1.61 o 
   2   7  15       38.94       30.45      3.07 o 
   3   7  15        3.90        1.06      1.23 o 
   4   7  15        0.60       -1.25      1.20 o 
   5   7  15       26.48       29.92      2.95 o 
  -5   8  15        9.56        4.17      2.37 o 
  -4   8  15        0.93        1.64      2.58 o 
  -3   8  15       59.07       68.77      6.08 o 
  -2   8  15      153.69      154.52      4.19 o 
  -1   8  15       42.69       40.94      2.96 o 
   0   8  15      201.31      206.55      3.67 o 
   1   8  15       18.92       14.55      1.46 o 
   2   8  15        3.66        2.45      2.03 o 
   3   8  15       52.51       50.23      3.03 o 
   4   8  15        6.61        7.14      1.71 o 
   5   8  15       21.92       24.95      3.31 o 
  -5   9  15        3.27        1.51      2.26 o 
  -4   9  15        2.22        1.20      2.49 o 
  -3   9  15       25.97       23.41      3.71 o 
  -2   9  15       12.05       13.33      2.15 o 
  -1   9  15        0.54        3.17      1.60 o 
   0   9  15       52.76       48.65      2.52 o 
   1   9  15       92.15       75.45      2.49 o 
   2   9  15        6.30        5.85      1.30 o 
   3   9  15       20.47       17.53      1.96 o 
   4   9  15        8.47        3.56      2.94 o 
   5   9  15        5.54        8.02      2.09 o 
  -5  10  15        0.77       -0.27      2.22 o 
  -4  10  15        0.70       -0.61      2.88 o 
  -3  10  15       40.31       34.33      5.82 o 
  -2  10  15       46.69       59.04      3.53 o 
  -1  10  15       11.35       13.98      2.14 o 
   0  10  15        8.77       10.25      1.32 o 
   1  10  15        5.41        0.58      2.08 o 
   2  10  15       45.35       55.34      3.67 o 
   3  10  15        8.72        7.32      1.62 o 
   4  10  15        0.41        2.24      1.84 o 
   5  10  15        2.36        3.62      1.86 o 
  -5  11  15        0.31       -0.30      2.05 o 
  -4  11  15        0.14       -1.70      3.35 o 
  -3  11  15        1.83        3.86      3.37 o 
  -2  11  15        9.68       12.58      2.61 o 
  -1  11  15        1.43       -0.17      1.34 o 
   0  11  15       17.12       23.52      1.80 o 
   1  11  15        0.07       -1.04      1.08 o 
   2  11  15        2.27        2.43      1.59 o 
   3  11  15        2.10        2.85      1.39 o 
   4  11  15        1.23        0.64      3.00 o 
   5  11  15        5.25        4.10      1.98 o 
  -5  12  15        0.20        0.61      2.31 o 
  -4  12  15        0.98        7.41      4.35 o 
  -3  12  15        1.97        4.68      3.85 o 
  -2  12  15        0.36        2.42      1.76 o 
  -1  12  15       11.78       16.88      2.06 o 
   0  12  15        0.34        1.29      1.09 o 
   1  12  15       10.46       12.25      1.72 o 
   2  12  15        8.33        7.07      1.94 o 
   3  12  15        1.05        3.25      1.77 o 
   4  12  15        0.00        1.87      1.83 o 
   5  12  15        0.03       -1.11      2.63 o 
  -4  13  15        1.29       -3.27      3.03 o 
  -3  13  15        0.00       -3.12      2.73 o 
  -2  13  15       31.79       28.40      3.04 o 
  -1  13  15        2.23        1.90      1.68 o 
   0  13  15        3.75        0.98      1.23 o 
   1  13  15        2.58        1.98      1.33 o 
   2  13  15       16.17       14.20      2.37 o 
   3  13  15       18.64       20.76      2.91 o 
   4  13  15        3.61        3.62      2.19 o 
  -4  14  15        0.04        4.77      4.36 o 
  -3  14  15        6.66        7.45      4.08 o 
  -2  14  15        5.76        5.18      2.60 o 
  -1  14  15       23.84       31.12      3.52 o 
   0  14  15       54.77       62.90      3.19 o 
   1  14  15        1.75        2.67      1.52 o 
   2  14  15       19.16       15.34      2.52 o 
   3  14  15       88.06      118.05      5.24 o 
   4  14  15        5.34        5.55      2.40 o 
  -4  15  15        2.10       -4.28      3.70 o 
  -3  15  15        0.09        1.75      3.80 o 
  -2  15  15        1.43        1.65      2.37 o 
  -1  15  15       21.44       19.88      3.08 o 
   0  15  15        9.01       15.51      2.36 o 
   1  15  15        0.08       -1.31      1.36 o 
   2  15  15        0.44        1.92      1.77 o 
   3  15  15        5.08        9.90      2.45 o 
   4  15  15        1.74        5.06      2.41 o 
  -3  16  15       14.89       10.99      4.74 o 
  -2  16  15        0.05        3.08      2.72 o 
  -1  16  15       13.81       19.96      4.36 o 
   0  16  15       27.73       26.34      2.60 o 
   1  16  15       21.52       24.87      2.70 o 
   2  16  15        0.11       -1.74      1.63 o 
   3  16  15       16.93       19.72      3.40 o 
  -3  17  15        1.49        3.69      2.90 o 
  -2  17  15        1.17       -2.74      2.33 o 
  -1  17  15        9.77       -3.09      3.09 o 
   0  17  15       13.04       16.49      2.84 o 
   1  17  15        1.22        2.97      1.61 o 
   2  17  15        0.49       -0.07      1.82 o 
   3  17  15        1.43        3.70      2.17 o 
  -2  18  15        0.81        3.81      3.92 o 
  -1  18  15        0.43        0.90      3.06 o 
   0  18  15        8.27        8.13      1.55 o 
   1  18  15        1.89        2.55      1.59 o 
   2  18  15        0.07        5.23      2.26 o 
  -1  19  15        1.18       -1.89      2.96 o 
   0  19  15        3.99        3.83      1.91 o 
   1  19  15        0.20        1.36      1.62 o 
  -6   0  16        6.11        0.62      4.19 o 
  -5   0  16        2.85        1.18      3.68 o 
  -4   0  16        0.59        2.86      3.50 o 
  -3   0  16       28.62       22.14      4.69 o 
  -2   0  16        2.12        3.48      3.04 o 
  -1   0  16       55.34       48.72      3.00 o 
   0   0  16        5.12        4.35      2.06 o 
   1   0  16       39.68       46.51      2.74 o 
   2   0  16      338.47      330.33      9.57 o 
   3   0  16      273.39      266.95      8.10 o 
   4   0  16        3.70        4.22      2.24 o 
   5   0  16      104.52      148.67      7.20 o 
   6   0  16       34.02       34.35      6.86 o 
  -6   1  16        0.00        0.11      6.97 o 
  -5   1  16        3.01        1.02      2.70 o 
  -4   1  16       16.53       15.31      3.22 o 
  -3   1  16       11.13        8.61      2.85 o 
  -2   1  16      120.73      116.63      5.20 o 
  -1   1  16      182.18      165.63      3.54 o 
   0   1  16      269.55      265.17      5.30 o 
   1   1  16      351.56      349.32      5.21 o 
   2   1  16      110.13      108.58      3.46 o 
   3   1  16        5.69        6.57      1.69 o 
   4   1  16        1.95        3.57      1.52 o 
   5   1  16       22.76       21.45      3.08 o 
   6   1  16        1.04       -0.64      3.38 o 
  -6   2  16        2.17       -1.70      2.80 o 
  -5   2  16        0.02       -2.10      2.40 o 
  -4   2  16        5.44        0.45      2.47 o 
  -3   2  16       18.90       14.37      2.98 o 
  -2   2  16       10.34       11.04      4.00 o 
  -1   2  16      167.40      159.66      3.47 o 
   0   2  16       12.36       17.64      1.65 o 
   1   2  16      115.47      113.38      4.26 o 
   2   2  16      338.68      302.46      6.65 o 
   3   2  16       14.32        9.00      2.03 o 
   4   2  16       41.68       54.91      4.86 o 
   5   2  16       28.69       37.62      4.72 o 
   6   2  16        0.06        0.86      3.62 o 
  -6   3  16        0.04       -8.19      4.09 o 
  -5   3  16        0.81       -4.46      4.00 o 
  -4   3  16        1.37        1.61      1.95 o 
  -3   3  16       30.86       29.48      3.75 o 
  -2   3  16       21.97       24.57      2.64 o 
  -1   3  16       12.61       11.42      1.63 o 
   0   3  16        1.86        0.68      1.11 o 
   1   3  16       16.37       22.38      1.65 o 
   2   3  16     1029.07     1002.36     19.17 o 
   3   3  16       81.68       75.15      4.00 o 
   4   3  16        7.44        9.19      2.20 o 
   5   3  16        0.75       -0.99      2.21 o 
   6   3  16        2.29        4.22      4.13 o 
  -6   4  16        0.68       -1.43      4.35 o 
  -5   4  16        0.22       -2.02      2.50 o 
  -4   4  16       31.29       22.67      2.96 o 
  -3   4  16       13.39       12.25      4.36 o 
  -2   4  16        0.66       -0.91      1.58 o 
  -1   4  16       12.93       14.18      1.83 o 
   0   4  16       10.03       13.00      1.58 o 
   1   4  16       13.60       12.32      1.33 o 
   2   4  16      551.58      540.48      8.03 o 
   3   4  16        2.31        0.69      2.07 o 
   4   4  16        6.60        7.16      2.59 o 
   5   4  16       15.79       24.30      4.10 o 
   6   4  16        8.25        4.94      3.21 o 
  -6   5  16        0.23       -0.81      4.35 o 
  -5   5  16        0.17       -1.87      2.69 o 
  -4   5  16        2.67        4.06      2.64 o 
  -3   5  16        4.45        4.18      2.37 o 
  -2   5  16        0.03       -1.08      1.24 o 
  -1   5  16        0.33       -0.16      1.25 o 
   0   5  16       50.80       48.73      3.03 o 
   1   5  16       23.61       20.99      1.65 o 
   2   5  16       15.53       12.32      1.52 o 
   3   5  16        0.98       -0.43      1.28 o 
   4   5  16       22.59       23.23      3.64 o 
   5   5  16        2.54        5.79      3.06 o 
  -6   6  16        0.89       -4.56      4.25 o 
  -5   6  16        0.09        3.46      1.98 o 
  -4   6  16       19.80       20.20      3.63 o 
  -3   6  16        0.00        0.12      2.07 o 
  -2   6  16       81.65       89.77      3.75 o 
  -1   6  16       37.32       41.60      2.63 o 
   0   6  16        8.62       12.01      1.95 o 
   1   6  16        8.78        5.33      1.16 o 
   2   6  16       94.52       76.91      3.08 o 
   3   6  16        1.47       -0.04      2.52 o 
   4   6  16        0.12        0.02      1.70 o 
   5   6  16       52.90       63.59      4.78 o 
  -5   7  16        5.29        1.21      2.96 o 
  -4   7  16        1.30        5.02      2.73 o 
  -3   7  16        2.07        2.43      2.56 o 
  -2   7  16       51.98       54.66      3.02 o 
  -1   7  16       12.81       12.77      1.82 o 
   0   7  16       44.76       45.89      3.07 o 
   1   7  16      146.24      118.93      5.60 o 
   2   7  16        9.44       10.07      1.96 o 
   3   7  16        0.67        2.50      2.27 o 
   4   7  16        0.19       -0.52      1.74 o 
   5   7  16        0.96        1.57      2.85 o 
  -5   8  16        0.69        2.47      3.49 o 
  -4   8  16        5.73        7.72      3.10 o 
  -3   8  16       30.87       33.21      5.22 o 
  -2   8  16        1.73        2.21      1.86 o 
  -1   8  16      160.95      167.64      5.54 o 
   0   8  16        4.75       -1.24      1.52 o 
   1   8  16       13.07       10.19      2.05 o 
   2   8  16       55.85       49.39      7.54 o 
   3   8  16        5.78        4.28      1.80 o 
   4   8  16        1.13        1.86      1.49 o 
   5   8  16        1.23        0.50      1.62 o 
  -5   9  16        2.89        0.23      2.18 o 
  -4   9  16        0.84        0.92      3.20 o 
  -3   9  16        0.64       -1.05      2.33 o 
  -2   9  16        0.54        1.51      1.68 o 
  -1   9  16        1.66        3.19      1.74 o 
   0   9  16       68.64       71.87      4.25 o 
   1   9  16      194.36      181.64      3.66 o 
   2   9  16       11.64        8.99      1.98 o 
   3   9  16        1.11        1.12      1.20 o 
   4   9  16        0.68        2.96      1.49 o 
   5   9  16        4.52        3.09      1.80 o 
  -5  10  16        0.81       -1.87      2.05 o 
  -4  10  16        8.51        1.21      2.77 o 
  -3  10  16        1.41        2.18      3.34 o 
  -2  10  16       15.41       18.28      2.44 o 
  -1  10  16       61.90       58.00      3.56 o 
   0  10  16       16.88       19.55      1.93 o 
   1  10  16        6.97        6.51      1.42 o 
   2  10  16        5.67        5.74      1.84 o 
   3  10  16        0.14        0.22      1.26 o 
   4  10  16        2.26        6.77      2.51 o 
   5  10  16       46.35       43.76      3.68 o 
  -5  11  16        0.18        1.94      2.56 o 
  -4  11  16        0.13       -2.38      3.59 o 
  -3  11  16        0.46       -4.31      2.94 o 
  -2  11  16        1.37       -1.09      1.99 o 
  -1  11  16        0.04       -0.20      1.60 o 
   0  11  16       12.16       12.44      1.75 o 
   1  11  16        9.27        5.20      1.43 o 
   2  11  16        2.96        5.74      1.81 o 
   3  11  16        5.60        8.66      2.16 o 
   4  11  16       26.23       29.33      2.80 o 
   5  11  16       11.79       18.23      2.77 o 
  -4  12  16        1.55       -3.48      2.99 o 
  -3  12  16        9.81       11.30      4.53 o 
  -2  12  16        0.88       -0.43      1.70 o 
  -1  12  16        4.26        0.57      1.67 o 
   0  12  16       22.46       24.76      2.21 o 
   1  12  16        1.11        0.47      1.27 o 
   2  12  16        0.00        1.12      1.64 o 
   3  12  16        0.54       -1.02      1.68 o 
   4  12  16        0.25        3.53      3.27 o 
  -4  13  16        0.62       -0.49      3.58 o 
  -3  13  16        3.60       -1.02      3.26 o 
  -2  13  16        0.39       -2.99      2.14 o 
  -1  13  16        0.08        2.67      1.79 o 
   0  13  16       10.76       11.92      2.06 o 
   1  13  16        1.16        0.47      1.29 o 
   2  13  16        5.77        4.78      1.85 o 
   3  13  16       26.47       30.58      3.38 o 
   4  13  16        7.90        3.60      2.62 o 
  -4  14  16        1.78       -4.97      3.02 o 
  -3  14  16        1.04        1.09      3.39 o 
  -2  14  16        0.91        0.86      2.36 o 
  -1  14  16       18.26       20.16      3.04 o 
   0  14  16        7.44        8.88      1.93 o 
   1  14  16        0.70        0.99      1.33 o 
   2  14  16        0.02        0.06      1.76 o 
   3  14  16        0.27        2.90      2.03 o 
   4  14  16       30.95       36.15      4.77 o 
  -3  15  16        3.44       -1.70      3.07 o 
  -2  15  16        6.09        5.37      2.76 o 
  -1  15  16       36.31       43.05      4.08 o 
   0  15  16       96.16       96.18      3.58 o 
   1  15  16       17.24       23.41      2.30 o 
   2  15  16        2.38        3.72      2.06 o 
   3  15  16        4.27        5.17      2.32 o 
  -3  16  16        4.43        5.00      4.42 o 
  -2  16  16        0.31        0.84      2.54 o 
  -1  16  16        6.02        1.85      3.32 o 
   0  16  16       35.28       38.79      2.47 o 
   1  16  16        2.11        3.74      2.05 o 
   2  16  16        4.36        2.01      1.96 o 
   3  16  16        6.52       10.23      2.59 o 
  -2  17  16        4.45        2.68      2.78 o 
  -1  17  16       18.76       15.90      4.51 o 
   0  17  16       22.82       19.50      2.08 o 
   1  17  16        8.78       11.85      2.11 o 
   2  17  16        1.75        3.67      2.03 o 
  -2  18  16        6.92        5.91      4.22 o 
  -1  18  16        0.57       -5.31      2.94 o 
   0  18  16        2.28        2.89      2.27 o 
   1  18  16        2.91        4.48      2.03 o 
   2  18  16        0.51        4.42      2.13 o 
   0  19  16        1.12       -0.53      2.46 o 
  -6   1  17        0.06       -3.75      2.86 o 
  -5   1  17        0.64       -2.94      2.48 o 
  -4   1  17        0.00        3.96      2.65 o 
  -3   1  17        0.01       -2.05      2.01 o 
  -2   1  17        0.53       -1.31      2.30 o 
  -1   1  17        0.13        1.02      0.89 o 
   0   1  17        0.03        0.22      1.23 o 
   1   1  17      101.25      102.01      3.03 o 
   2   1  17       91.46       82.47      3.58 o 
   3   1  17       18.85       15.82      2.11 o 
   4   1  17       38.32       45.34      3.23 o 
   5   1  17       41.51       50.60      5.37 o 
  -6   2  17        0.01        2.63      3.15 o 
  -5   2  17        1.24       -0.32      2.65 o 
  -4   2  17        8.71        8.98      2.93 o 
  -3   2  17        0.51       -2.46      1.98 o 
  -2   2  17        2.13        3.07      2.20 o 
  -1   2  17       12.67       10.49      1.50 o 
   0   2  17       24.30       26.35      2.58 o 
   1   2  17        4.52        3.98      1.40 o 
   2   2  17      232.90      220.75      5.86 o 
   3   2  17       35.40       31.19      3.10 o 
   4   2  17        0.51        1.77      1.75 o 
   5   2  17      102.58      125.45      6.99 o 
  -6   3  17        0.01       -4.96      2.64 o 
  -5   3  17        0.03        0.08      2.61 o 
  -4   3  17        3.06        3.46      2.57 o 
  -3   3  17        0.00       -0.03      2.20 o 
  -2   3  17        8.57       10.05      2.11 o 
  -1   3  17       80.48       80.95      3.09 o 
   0   3  17        4.37        5.36      1.33 o 
   1   3  17       74.34       81.61      2.61 o 
   2   3  17       13.38       11.02      2.01 o 
   3   3  17       15.90        9.33      2.16 o 
   4   3  17        7.77        7.82      2.29 o 
   5   3  17        1.60        1.21      2.53 o 
  -6   4  17        0.03       -1.55      4.44 o 
  -5   4  17        0.25       -0.77      4.07 o 
  -4   4  17        3.98        4.92      1.87 o 
  -3   4  17        2.64        7.42      2.64 o 
  -2   4  17       19.17       21.53      2.68 o 
  -1   4  17        2.35        2.12      1.42 o 
   0   4  17        3.61        2.09      1.70 o 
   1   4  17        3.27        2.87      1.10 o 
   2   4  17        4.50        2.93      1.44 o 
   3   4  17        0.37        0.12      1.59 o 
   4   4  17       31.45       40.61      5.67 o 
   5   4  17       14.01       15.18      3.54 o 
  -5   5  17        2.23       -2.35      2.68 o 
  -4   5  17       11.81       15.73      3.64 o 
  -3   5  17       14.65       12.10      3.00 o 
  -2   5  17        0.36       -1.21      1.28 o 
  -1   5  17        8.43       10.19      1.91 o 
   0   5  17       91.69       93.62      3.82 o 
   1   5  17        0.88       -0.60      0.92 o 
   2   5  17      136.29      130.41      3.90 o 
   3   5  17       12.43       10.51      1.88 o 
   4   5  17        0.40        4.34      1.86 o 
   5   5  17       10.10        6.64      2.46 o 
  -5   6  17        0.23        0.58      3.01 o 
  -4   6  17        9.42       12.71      3.30 o 
  -3   6  17        9.48       14.78      3.08 o 
  -2   6  17        8.47        7.67      1.75 o 
  -1   6  17        8.89        8.13      1.76 o 
   0   6  17       42.82       36.00      2.99 o 
   1   6  17       81.38       65.16      2.49 o 
   2   6  17      131.05      118.01      3.74 o 
   3   6  17        2.49        3.88      1.72 o 
   4   6  17       39.33       53.86      4.21 o 
   5   6  17       17.23       23.73      4.29 o 
  -5   7  17        0.72        0.26      4.58 o 
  -4   7  17        7.38       10.59      3.30 o 
  -3   7  17       23.88       26.66      3.86 o 
  -2   7  17       26.97       22.99      2.25 o 
  -1   7  17       26.74       27.58      2.42 o 
   0   7  17        2.95        7.65      3.62 o 
   1   7  17       16.23       13.86      1.69 o 
   2   7  17       96.66       80.27      6.65 o 
   3   7  17        6.75        6.42      1.93 o 
   4   7  17        2.43        4.85      2.19 o 
   5   7  17       12.62       18.73      3.22 o 
  -5   8  17        0.08       -0.61      2.12 o 
  -4   8  17        0.75        1.24      3.74 o 
  -3   8  17       33.22       34.24      4.45 o 
  -2   8  17        5.79        3.81      1.59 o 
  -1   8  17       84.69       83.62      8.09 o 
   0   8  17      279.31      278.95      6.34 o 
   1   8  17       25.02       21.20      2.29 o 
   2   8  17      170.55      152.41      4.89 o 
   3   8  17        3.07        2.06      2.45 o 
   4   8  17        3.18        7.14      2.27 o 
   5   8  17       71.48       94.68      6.01 o 
  -5   9  17        2.03        5.77      2.62 o 
  -4   9  17        1.81        1.68      2.99 o 
  -3   9  17        0.33        0.70      2.45 o 
  -2   9  17       13.88       14.61      2.53 o 
  -1   9  17        9.30        8.00      2.05 o 
   0   9  17       28.96       28.91      2.73 o 
   1   9  17        2.45        3.92      1.52 o 
   2   9  17        2.95        4.73      1.82 o 
   3   9  17       81.88       80.78      4.36 o 
   4   9  17       63.64       78.45      5.10 o 
   5   9  17       28.46       37.32      4.64 o 
  -5  10  17        0.99       -0.81      2.65 o 
  -4  10  17        1.86        1.25      2.94 o 
  -3  10  17        1.72        0.55      3.47 o 
  -2  10  17       12.13       13.32      2.29 o 
  -1  10  17       42.50       40.53      3.23 o 
   0  10  17        2.48        0.86      1.96 o 
   1  10  17        5.95        5.15      2.46 o 
   2  10  17       28.12       28.90      3.87 o 
   3  10  17        2.32        3.52      1.86 o 
   4  10  17       13.23       14.68      2.23 o 
   5  10  17        2.35        0.08      2.09 o 
  -4  11  17        0.00        0.03      3.88 o 
  -3  11  17        0.23       -2.56      3.32 o 
  -2  11  17       13.94       14.13      3.14 o 
  -1  11  17       24.19       26.18      4.72 o 
   0  11  17       32.12       22.63      2.62 o 
   1  11  17       11.96       10.10      1.64 o 
   2  11  17        2.05        0.92      1.60 o 
   3  11  17       12.81       12.77      2.44 o 
   4  11  17        0.91        0.98      1.49 o 
  -4  12  17        0.19       -2.66      3.71 o 
  -3  12  17        8.15        8.62      4.32 o 
  -2  12  17        0.00       -1.73      2.01 o 
  -1  12  17       14.14       15.56      2.75 o 
   0  12  17        0.04       -0.12      1.60 o 
   1  12  17       13.85        9.01      1.63 o 
   2  12  17        0.02        0.72      1.71 o 
   3  12  17       11.08       18.10      2.82 o 
   4  12  17        4.03       10.30      4.56 o 
  -4  13  17        0.01       -5.94      2.97 o 
  -3  13  17        6.87        2.81      4.20 o 
  -2  13  17       31.81       32.45      3.85 o 
  -1  13  17        0.01       -3.09      1.55 o 
   0  13  17        1.22        3.28      3.13 o 
   1  13  17        0.39        1.25      1.32 o 
   2  13  17        0.73       -0.22      1.69 o 
   3  13  17        1.89        1.79      1.89 o 
   4  13  17        3.25        8.37      2.46 o 
  -4  14  17        1.08       -5.11      3.57 o 
  -3  14  17        0.15       -2.69      3.47 o 
  -2  14  17        2.61        1.10      2.99 o 
  -1  14  17       12.64       19.71      3.20 o 
   0  14  17       17.23       26.16      3.33 o 
   1  14  17        0.38       -0.04      1.40 o 
   2  14  17       21.20       23.39      2.91 o 
   3  14  17       14.86       21.93      4.21 o 
  -3  15  17        0.96       -1.67      3.57 o 
  -2  15  17       21.94       19.32      3.48 o 
  -1  15  17        1.90       -1.03      2.16 o 
   0  15  17        1.25       -0.64      1.44 o 
   1  15  17        6.83        9.47      1.87 o 
   2  15  17        0.46        3.12      1.98 o 
   3  15  17        3.01        4.94      2.33 o 
  -3  16  17        1.44        0.00      4.18 o 
  -2  16  17       12.27       10.31      3.19 o 
  -1  16  17        3.81        7.99      3.91 o 
   0  16  17        7.45        9.79      1.82 o 
   1  16  17        5.15        6.16      2.53 o 
   2  16  17        0.08        3.21      2.03 o 
  -2  17  17        0.57        0.90      2.72 o 
  -1  17  17        0.27        3.74      3.79 o 
   0  17  17        0.13        5.61      3.36 o 
   1  17  17        0.12       -0.28      1.81 o 
   2  17  17        2.77        3.87      2.23 o 
  -1  18  17        1.78        3.46      3.79 o 
   0  18  17        0.47       -1.05      3.10 o 
   1  18  17        0.94        2.55      2.73 o 
  -5   0  18        0.09        6.00      4.29 o 
  -4   0  18        3.55        3.04      3.82 o 
  -3   0  18        8.23        4.68      3.73 o 
  -2   0  18       23.07       32.54      5.46 o 
  -1   0  18       97.91      107.36      4.66 o 
   0   0  18      203.14      189.35      9.31 o 
   1   0  18      896.66      865.91     16.62 o 
   2   0  18      173.46      177.70      6.34 o 
   3   0  18        9.51       11.50      5.00 o 
   4   0  18       11.06       14.26      3.36 o 
   5   0  18       21.33       24.87      5.40 o 
  -5   1  18        1.36        4.36      2.93 o 
  -4   1  18        4.06        2.04      4.17 o 
  -3   1  18       51.72       54.34      9.72 o 
  -2   1  18        4.07        2.43      2.32 o 
  -1   1  18       39.61       42.90      2.35 o 
   0   1  18      127.73      122.60      4.41 o 
   1   1  18      785.06      771.46     12.20 o 
   2   1  18       71.64       66.56      3.82 o 
   3   1  18       20.71       23.71      2.43 o 
   4   1  18      104.48      128.43      6.27 o 
   5   1  18        6.78        5.45      2.94 o 
  -5   2  18        1.13       -2.99      2.63 o 
  -4   2  18        4.96        7.82      2.96 o 
  -3   2  18        0.90       -0.76      3.90 o 
  -2   2  18       20.63       20.18      3.30 o 
  -1   2  18        0.16       -1.47      1.30 o 
   0   2  18      109.70      105.58      6.70 o 
   1   2  18      557.20      551.85     11.27 o 
   2   2  18       21.82       26.01      2.77 o 
   3   2  18        0.25       -2.45      1.50 o 
   4   2  18        3.83        2.14      2.16 o 
   5   2  18        1.62        5.04      2.80 o 
  -5   3  18        1.29        0.48      4.93 o 
  -4   3  18        0.88       -2.07      2.40 o 
  -3   3  18       15.11       10.63      3.05 o 
  -2   3  18        6.94        9.45      2.19 o 
  -1   3  18       21.59       25.20      2.22 o 
   0   3  18        4.51        5.96      1.47 o 
   1   3  18        4.35        5.05      2.02 o 
   2   3  18        2.69        0.11      1.50 o 
   3   3  18       23.03       19.82      2.71 o 
   4   3  18        5.91       10.10      2.50 o 
   5   3  18        7.14        7.69      3.16 o 
  -5   4  18        1.79        0.96      2.90 o 
  -4   4  18       36.44       43.05      4.69 o 
  -3   4  18        1.14        1.49      4.63 o 
  -2   4  18       15.53       25.19      2.88 o 
  -1   4  18        7.31        8.00      1.72 o 
   0   4  18        0.31       -0.03      1.35 o 
   1   4  18       18.33       13.92      3.37 o 
   2   4  18      193.69      192.88      4.73 o 
   3   4  18        6.06        2.49      1.75 o 
   4   4  18        4.66        4.88      2.73 o 
   5   4  18       15.08       22.34      4.99 o 
  -5   5  18        0.00        0.29      3.03 o 
  -4   5  18        3.75        7.15      3.18 o 
  -3   5  18       15.63       19.04      3.36 o 
  -2   5  18        2.99       -0.15      1.73 o 
  -1   5  18       82.03       78.90      3.23 o 
   0   5  18       23.15       26.90      2.62 o 
   1   5  18       47.29       32.36      3.05 o 
   2   5  18      245.27      229.37      6.29 o 
   3   5  18        2.10        2.14      1.49 o 
   4   5  18        9.22       11.78      2.37 o 
   5   5  18        2.69       -1.18      1.98 o 
  -5   6  18        0.62        0.03      4.61 o 
  -4   6  18       16.56       19.91      4.02 o 
  -3   6  18        0.69        0.00      2.69 o 
  -2   6  18        1.85        2.66      1.56 o 
  -1   6  18        2.06       -1.52      1.39 o 
   0   6  18       10.11        9.55      2.31 o 
   1   6  18      166.60      146.44      5.03 o 
   2   6  18       39.31       32.64      2.54 o 
   3   6  18       10.22       10.12      2.67 o 
   4   6  18       13.76       15.57      2.80 o 
   5   6  18       15.00       13.17      3.06 o 
  -5   7  18        0.06        2.24      6.57 o 
  -4   7  18        6.58        8.09      3.29 o 
  -3   7  18       20.37       10.79      3.19 o 
  -2   7  18        3.40        2.66      1.54 o 
  -1   7  18      145.65      159.02      5.07 o 
   0   7  18        0.54       -0.94      1.58 o 
   1   7  18       28.44       21.50      3.41 o 
   2   7  18        3.46        4.03      1.52 o 
   3   7  18        0.56        0.07      2.17 o 
   4   7  18        1.54        1.17      2.00 o 
   5   7  18        3.10        7.29      2.77 o 
  -5   8  18        1.17        0.42      2.47 o 
  -4   8  18        2.51        1.79      2.87 o 
  -3   8  18        1.41       -0.40      5.97 o 
  -2   8  18       35.33       34.45      2.74 o 
  -1   8  18       18.31       19.38      2.57 o 
   0   8  18       53.72       51.82      3.42 o 
   1   8  18        2.14       -0.92      4.80 o 
   2   8  18       34.13       26.05      2.68 o 
   3   8  18        1.47        3.24      1.76 o 
   4   8  18       55.82       66.05      4.82 o 
   5   8  18       84.78      119.93      6.28 o 
  -5   9  18        0.54        3.58      2.64 o 
  -4   9  18        0.20        3.32      5.62 o 
  -3   9  18        3.22        4.56      3.11 o 
  -2   9  18       30.90       26.71      3.27 o 
  -1   9  18        1.95        4.00      1.81 o 
   0   9  18        5.77        6.42      1.91 o 
   1   9  18       13.91       12.67      2.63 o 
   2   9  18        2.74        1.61      1.64 o 
   3   9  18        5.37        4.43      1.84 o 
   4   9  18       11.01       21.11      4.01 o 
  -4  10  18        0.05       -2.14      2.90 o 
  -3  10  18        5.08        2.44      3.72 o 
  -2  10  18        3.88        6.04      2.09 o 
  -1  10  18       29.03       28.01      3.12 o 
   0  10  18       14.67       12.45      3.04 o 
   1  10  18        6.27        3.40      2.01 o 
   2  10  18        8.97        5.94      1.97 o 
   3  10  18        1.48        1.19      1.89 o 
   4  10  18       12.64       22.66      3.17 o 
  -4  11  18        0.55        4.03      4.28 o 
  -3  11  18        1.86       -2.24      3.32 o 
  -2  11  18        0.05       -1.45      1.68 o 
  -1  11  18       13.14       11.38      2.32 o 
   0  11  18        0.63       -0.69      1.66 o 
   1  11  18       22.12       22.25      3.33 o 
   2  11  18       32.89       23.85      2.79 o 
   3  11  18        0.29       -1.09      1.66 o 
   4  11  18        0.57        0.39      1.87 o 
  -4  12  18        0.37       -2.50      3.67 o 
  -3  12  18        0.27        3.50      3.86 o 
  -2  12  18        0.64       -3.99      2.10 o 
  -1  12  18        3.06        0.34      1.86 o 
   0  12  18        0.16       -1.36      1.93 o 
   1  12  18       11.41       15.97      3.04 o 
   2  12  18        5.51        7.47      2.02 o 
   3  12  18        6.69       10.32      2.55 o 
   4  12  18        2.58        1.96      2.73 o 
  -4  13  18        2.38        1.71      4.31 o 
  -3  13  18        3.53        0.43      3.54 o 
  -2  13  18        0.27       -0.28      2.37 o 
  -1  13  18        0.98       -0.41      1.85 o 
   0  13  18        0.88        3.11      2.29 o 
   1  13  18       18.06       16.30      3.15 o 
   2  13  18       10.40       10.77      2.25 o 
   3  13  18        7.54       10.25      2.61 o 
  -3  14  18        0.01       -2.54      3.16 o 
  -2  14  18        0.24       -0.09      2.52 o 
  -1  14  18       14.63        9.35      2.76 o 
   0  14  18       11.11        6.81      2.49 o 
   1  14  18        8.00        5.14      2.60 o 
   2  14  18        6.16        7.26      2.26 o 
   3  14  18        4.07        3.30      2.30 o 
  -3  15  18        0.42        0.95      4.15 o 
  -2  15  18        2.35       -0.73      2.41 o 
  -1  15  18        5.73        2.56      3.56 o 
   0  15  18        2.20        3.72      1.62 o 
   1  15  18        4.35        6.03      2.68 o 
   2  15  18        6.31        7.83      2.30 o 
   3  15  18       48.76       67.70      5.97 o 
  -2  16  18        0.00        0.55      2.73 o 
  -1  16  18       59.14       69.96      7.22 o 
   0  16  18        1.90        0.99      1.43 o 
   1  16  18        0.87        1.18      2.56 o 
   2  16  18       35.29       43.85      3.98 o 
  -1  17  18        3.36       -1.04      3.24 o 
   0  17  18        3.69        3.59      3.50 o 
   1  17  18        0.00        0.42      2.53 o 
  -5   1  19        0.12       -3.44      2.69 o 
  -4   1  19        0.10        2.34      3.47 o 
  -3   1  19        0.52       -0.09      2.35 o 
  -2   1  19        3.18        4.35      2.43 o 
  -1   1  19       12.15       10.08      2.09 o 
   0   1  19        4.94        6.10      1.75 o 
   1   1  19      378.94      409.48      8.66 o 
   2   1  19      121.78      134.49      4.95 o 
   3   1  19       10.42       13.62      2.41 o 
   4   1  19        3.63        0.78      2.10 o 
   5   1  19        0.97       -2.60      2.50 o 
  -5   2  19        1.29       -2.53      2.86 o 
  -4   2  19        0.27       -0.94      2.51 o 
  -3   2  19        0.04       -2.29      4.50 o 
  -2   2  19       13.87        8.63      2.65 o 
  -1   2  19       28.90       26.13      2.33 o 
   0   2  19        3.35        1.69      1.25 o 
   1   2  19        0.15        1.75      2.02 o 
   2   2  19      166.01      152.95      5.22 o 
   3   2  19        1.05        1.40      1.73 o 
   4   2  19        0.13       -0.24      2.27 o 
   5   2  19       56.43       72.01      8.15 o 
  -5   3  19        0.46        0.81      6.39 o 
  -4   3  19        0.11       -1.90      2.48 o 
  -3   3  19        0.97       -1.40      2.22 o 
  -2   3  19        1.11        5.19      2.06 o 
  -1   3  19        8.52        6.39      1.68 o 
   0   3  19        4.80        2.44      1.61 o 
   1   3  19        0.02        0.54      1.74 o 
   2   3  19        4.58        5.91      1.58 o 
   3   3  19        0.89        3.25      1.86 o 
   4   3  19        5.63        7.21      2.46 o 
   5   3  19        3.09        3.69      3.01 o 
  -5   4  19        1.97       -0.46      2.95 o 
  -4   4  19        2.28        2.33      4.44 o 
  -3   4  19       11.07       10.32      3.25 o 
  -2   4  19       63.77       66.75      4.29 o 
  -1   4  19        8.72       11.71      1.91 o 
   0   4  19        0.11       -1.77      1.22 o 
   1   4  19       16.36       15.39      2.47 o 
   2   4  19        0.01       -0.11      1.36 o 
   3   4  19       34.96       46.93      3.20 o 
   4   4  19        0.79       -0.19      2.13 o 
   5   4  19        7.67        9.68      3.61 o 
  -5   5  19        0.09        3.29      3.10 o 
  -4   5  19        0.41        0.86      2.70 o 
  -3   5  19        9.11        7.26      2.84 o 
  -2   5  19        6.45        5.63      1.71 o 
  -1   5  19        1.24        1.16      1.81 o 
   0   5  19       27.75       33.51      2.94 o 
   1   5  19      242.37      247.43      7.87 o 
   2   5  19       30.35       29.07      2.49 o 
   3   5  19        8.79        8.74      2.18 o 
   4   5  19        1.72       -0.02      1.95 o 
   5   5  19       22.50       26.40      4.52 o 
  -5   6  19        0.02        3.09      3.10 o 
  -4   6  19       24.82       19.99      3.96 o 
  -3   6  19        0.46       -4.34      2.54 o 
  -2   6  19        0.57       -1.20      1.72 o 
  -1   6  19       28.14       28.98      2.62 o 
   0   6  19       19.06       16.23      2.36 o 
   1   6  19       27.49       29.02      3.02 o 
   2   6  19        7.02       11.20      1.86 o 
   3   6  19        0.88        0.42      1.45 o 
   4   6  19        1.72       -0.19      1.93 o 
   5   6  19       30.75       31.66      3.96 o 
  -5   7  19        0.17       -0.58      3.20 o 
  -4   7  19        0.20       -2.37      2.74 o 
  -3   7  19        8.82       10.66      3.28 o 
  -2   7  19       23.41       20.31      2.29 o 
  -1   7  19       11.68        6.18      1.97 o 
   0   7  19       60.39       54.41      3.55 o 
   1   7  19        1.62        1.86      2.17 o 
   2   7  19        1.95        2.44      1.88 o 
   3   7  19        4.20        5.75      3.70 o 
   4   7  19        1.17        0.99      2.10 o 
   5   7  19       86.42      106.18     12.43 o 
  -5   8  19        0.61       -6.34      3.94 o 
  -4   8  19       12.92       11.86      3.63 o 
  -3   8  19        0.77        1.70      2.75 o 
  -2   8  19        0.33       -0.54      1.51 o 
  -1   8  19        1.17        2.53      1.88 o 
   0   8  19        0.76       -2.22      1.57 o 
   1   8  19       19.15       20.43      5.37 o 
   2   8  19        0.64        0.55      1.50 o 
   3   8  19        3.31        2.46      2.64 o 
   4   8  19       32.87       42.16      4.06 o 
  -4   9  19        0.01        2.44      3.12 o 
  -3   9  19       16.97       19.72      3.82 o 
  -2   9  19        4.50        0.04      3.12 o 
  -1   9  19       49.42       54.44      7.44 o 
   0   9  19        2.28        2.04      1.70 o 
   1   9  19        5.06       12.44      5.00 o 
   2   9  19        4.49        1.32      1.62 o 
   3   9  19       12.72       17.96      2.67 o 
   4   9  19       12.98        8.68      2.71 o 
  -4  10  19        3.03        0.92      2.87 o 
  -3  10  19        0.88        3.73      3.85 o 
  -2  10  19        4.02        3.81      1.96 o 
  -1  10  19        5.21        7.90      2.17 o 
   0  10  19        0.02        1.31      1.88 o 
   1  10  19        0.00       -3.34      3.49 o 
   2  10  19        9.58        7.35      2.08 o 
   3  10  19        0.85        4.69      2.10 o 
   4  10  19        9.69       13.90      2.97 o 
  -4  11  19        0.00        2.10      4.37 o 
  -3  11  19        8.54        7.39      4.42 o 
  -2  11  19        1.65        1.79      2.55 o 
  -1  11  19        0.02       -1.49      1.70 o 
   0  11  19        0.67        0.04      2.24 o 
   1  11  19        4.05        0.20      3.95 o 
   2  11  19        0.37        1.79      1.73 o 
   3  11  19        1.31        2.49      1.76 o 
   4  11  19        0.56        0.73      5.11 o 
  -4  12  19        0.06        0.13      3.99 o 
  -3  12  19        0.94       -1.38      3.66 o 
  -2  12  19        0.07       -4.16      2.08 o 
  -1  12  19        0.65       -0.51      1.80 o 
   0  12  19        0.81        1.97      2.19 o 
   1  12  19        1.53        5.19      4.12 o 
   2  12  19        8.14       14.72      3.95 o 
   3  12  19        8.51       16.04      2.89 o 
  -3  13  19        0.24        1.37      3.76 o 
  -2  13  19        0.30       -1.57      2.28 o 
  -1  13  19        3.56        1.31      1.95 o 
   0  13  19        8.42        7.42      2.57 o 
   1  13  19        0.53       -3.55      3.16 o 
   2  13  19        5.16        7.22      3.58 o 
   3  13  19        0.70        3.44      2.22 o 
  -3  14  19        4.41        9.17      4.66 o 
  -2  14  19        0.40        0.12      4.25 o 
  -1  14  19        0.24        1.88      2.48 o 
   0  14  19        3.24        2.82      1.49 o 
   1  14  19        1.83        5.10      4.62 o 
   2  14  19        0.91        1.49      1.87 o 
   3  14  19       16.01       22.47      3.44 o 
  -2  15  19        3.01        4.73      2.84 o 
  -1  15  19        5.74        1.65      3.59 o 
   0  15  19        0.21       -1.02      1.48 o 
   1  15  19        0.16        2.52      4.51 o 
   2  15  19       11.58       24.68      4.19 o 
  -2  16  19       11.48       10.16      3.36 o 
  -1  16  19        1.17        6.52      3.89 o 
   0  16  19        0.00        1.78      2.59 o 
   1  16  19        0.64        0.12      4.45 o 
  -1  17  19       11.72       16.37      4.40 o 
   0  17  19        8.77        9.39      3.75 o 
  -5   0  20        0.22       -4.90      3.68 o 
  -4   0  20        7.35       11.75      4.79 o 
  -3   0  20       16.70       10.07      4.90 o 
  -2   0  20       48.64       40.97      6.45 o 
  -1   0  20      125.54      127.83      7.45 o 
   0   0  20       50.29       71.13      5.04 o 
   1   0  20       94.95       91.61      5.92 o 
   2   0  20        5.82        4.58      3.96 o 
   3   0  20       11.90       10.95      2.66 o 
   4   0  20      273.52      325.40     10.34 o 
  -5   1  20        0.00       -0.02      2.92 o 
  -4   1  20        0.02       -0.73      2.60 o 
  -3   1  20        8.60       14.96      3.35 o 
  -2   1  20        1.07       -0.23      2.30 o 
  -1   1  20       12.51       12.50      2.00 o 
   0   1  20      226.05      212.66      5.42 o 
   1   1  20       20.83       30.38      3.22 o 
   2   1  20        4.02       -0.83      4.44 o 
   3   1  20       42.57       50.45      3.99 o 
   4   1  20        4.44        8.72      2.71 o 
   5   1  20        7.35        7.90      4.46 o 
  -5   2  20        0.02        0.76      3.01 o 
  -4   2  20        9.57        7.81      3.19 o 
  -3   2  20        0.39       -2.20      2.36 o 
  -2   2  20       16.72       11.45      2.99 o 
  -1   2  20       23.39       21.49      2.35 o 
   0   2  20       20.15       19.82      2.75 o 
   1   2  20       87.70       88.38      4.32 o 
   2   2  20       25.27       19.02      3.85 o 
   3   2  20        0.04        0.38      2.12 o 
   4   2  20       49.49       72.35      5.07 o 
   5   2  20        0.00       -1.84      3.41 o 
  -5   3  20        6.15        4.29      4.86 o 
  -4   3  20        0.00        1.51      2.90 o 
  -3   3  20        2.83       -0.76      2.30 o 
  -2   3  20        0.57        4.84      2.73 o 
  -1   3  20        0.86        2.20      1.57 o 
   0   3  20       45.28       43.08      3.19 o 
   1   3  20      178.40      177.36      6.77 o 
   2   3  20       89.22       93.62      6.40 o 
   3   3  20        1.99        3.02      1.95 o 
   4   3  20       35.10       44.85      4.12 o 
   5   3  20        2.54        3.99      3.04 o 
  -5   4  20        0.59        0.39      3.22 o 
  -4   4  20        2.87        1.06      2.95 o 
  -3   4  20        3.27        3.59      2.67 o 
  -2   4  20        0.00       -1.40      1.73 o 
  -1   4  20        5.98        4.55      1.73 o 
   0   4  20       52.88       63.21      3.66 o 
   1   4  20       21.28       21.62      2.89 o 
   2   4  20        0.44        0.74      2.54 o 
   3   4  20        0.00        1.42      1.52 o 
   4   4  20       28.63       36.07      3.78 o 
   5   4  20        3.27        1.83      2.67 o 
  -5   5  20        4.03        9.20      3.67 o 
  -4   5  20        4.32        6.39      4.05 o 
  -3   5  20        4.87        2.53      3.02 o 
  -2   5  20       20.86       22.74      2.43 o 
  -1   5  20       18.85       16.86      2.25 o 
   0   5  20       43.95       40.94      3.92 o 
   1   5  20      229.80      221.07      7.55 o 
   2   5  20       48.12       46.11      4.89 o 
   3   5  20        0.36       -0.94      1.49 o 
   4   5  20        2.86        3.81      2.57 o 
  -5   6  20        0.23        0.62      3.60 o 
  -4   6  20        1.04       -2.32      2.67 o 
  -3   6  20        0.56       -0.15      2.59 o 
  -2   6  20        0.29        2.90      1.68 o 
  -1   6  20        4.90        4.59      1.80 o 
   0   6  20        0.00        0.90      1.75 o 
   1   6  20        0.17        5.54      2.14 o 
   2   6  20        1.79        0.33      2.75 o 
   3   6  20        5.48        7.80      1.99 o 
   4   6  20       18.92       22.57      3.14 o 
  -4   7  20        1.73        4.47      3.15 o 
  -3   7  20        0.11        0.67      3.83 o 
  -2   7  20        2.63        3.16      2.13 o 
  -1   7  20       22.71       20.20      2.68 o 
   0   7  20       63.82       69.70      3.84 o 
   1   7  20        0.97        6.88      2.83 o 
   2   7  20        2.98       -0.79      2.41 o 
   3   7  20       51.65       52.91      4.03 o 
   4   7  20       11.23        8.44      2.71 o 
  -4   8  20        0.43        0.08      3.14 o 
  -3   8  20        3.77        5.73      3.03 o 
  -2   8  20        0.07        0.06      1.64 o 
  -1   8  20       14.03       16.39      2.57 o 
   0   8  20        0.88        1.22      1.73 o 
   1   8  20       13.42       18.52      5.25 o 
   2   8  20        2.03       -0.65      2.06 o 
   3   8  20        0.13        1.27      1.73 o 
   4   8  20       25.36       36.38      3.91 o 
  -4   9  20        0.39        0.09      3.80 o 
  -3   9  20        0.53       -1.54      2.74 o 
  -2   9  20        3.60       -0.61      2.67 o 
  -1   9  20        2.39        3.10      1.96 o 
   0   9  20       22.48       21.18      2.65 o 
   1   9  20       24.43       21.22      5.72 o 
   2   9  20        6.61        4.58      4.76 o 
   3   9  20       12.49       14.97      2.63 o 
   4   9  20        5.57        6.25      4.02 o 
  -4  10  20        0.46        4.37      3.27 o 
  -3  10  20        0.05       -2.98      3.82 o 
  -2  10  20        7.83        5.99      2.18 o 
  -1  10  20       12.70       12.81      2.41 o 
   0  10  20       23.25       16.89      2.94 o 
   1  10  20       16.84       18.02      5.44 o 
   2  10  20        0.06       -0.87      4.12 o 
   3  10  20        3.16        1.85      2.87 o 
   4  10  20       32.31       36.65      4.06 o 
  -4  11  20        0.10       -6.34      3.17 o 
  -3  11  20        2.77       -2.89      3.74 o 
  -2  11  20        4.99        5.18      2.65 o 
  -1  11  20        2.73        3.77      2.03 o 
   0  11  20        2.49        3.43      2.18 o 
   1  11  20        0.16       -5.85      3.53 o 
   2  11  20       18.59       17.33      5.97 o 
   3  11  20        2.90        2.41      1.89 o 
  -3  12  20        1.28        3.06      4.04 o 
  -2  12  20        2.61        1.58      3.58 o 
  -1  12  20        0.05       -2.49      2.05 o 
   0  12  20        2.51        3.33      2.35 o 
   1  12  20        2.63        5.11      4.55 o 
   2  12  20        9.85       13.09      5.57 o 
   3  12  20        0.41       -0.55      2.08 o 
  -3  13  20        1.56       -1.40      3.99 o 
  -2  13  20        0.53        2.17      2.88 o 
  -1  13  20        3.22        8.01      2.44 o 
   0  13  20       11.59       10.03      7.13 o 
   1  13  20        7.79        8.89      5.31 o 
   2  13  20        5.34        5.08      5.16 o 
   3  13  20        0.00       -2.99      1.86 o 
  -2  14  20        5.46        2.47      2.79 o 
  -1  14  20        0.49       -4.54      2.91 o 
   0  14  20        0.61        3.09      1.51 o 
   1  14  20        1.68        1.30      4.52 o 
   2  14  20        2.13        1.66      4.45 o 
  -2  15  20        0.27       -3.43      2.63 o 
  -1  15  20        7.42        4.61      3.74 o 
   0  15  20        7.12        9.25      2.92 o 
   1  15  20        0.53        5.50      4.90 o 
   2  15  20        6.32        3.63      5.46 o 
  -1  16  20        2.45       -4.04      3.12 o 
   0  16  20        0.15       -0.45      2.81 o 
   1  16  20        1.15        3.48      4.69 o 
  -5   1  21        0.03       -3.31      2.78 o 
  -4   1  21        1.21        1.22      2.89 o 
  -3   1  21        1.04        0.23      3.14 o 
  -2   1  21        1.90        0.68      2.27 o 
  -1   1  21        5.19        5.53      2.44 o 
   0   1  21       45.07       43.27      3.18 o 
   1   1  21       14.53       17.92      2.84 o 
   2   1  21       12.80       11.02      3.37 o 
   3   1  21       26.70       34.66      3.62 o 
   4   1  21        7.84       17.08      3.01 o 
  -5   2  21        1.95       -0.84      3.14 o 
  -4   2  21        0.08        0.52      2.97 o 
  -3   2  21        7.64       13.16      3.85 o 
  -2   2  21       10.64        4.68      2.88 o 
  -1   2  21       10.65        7.43      1.96 o 
   0   2  21       43.68       44.30      3.76 o 
   1   2  21        3.50        3.48      2.01 o 
   2   2  21        3.69        1.00      3.88 o 
   3   2  21        0.02       -0.55      1.94 o 
   4   2  21       26.12       23.00      3.57 o 
  -5   3  21        0.36       -0.95      3.09 o 
  -4   3  21        8.30        7.38      3.43 o 
  -3   3  21        0.00       -2.11      3.05 o 
  -2   3  21        3.82        3.74      2.80 o 
  -1   3  21        0.23        1.94      1.65 o 
   0   3  21        1.55        0.74      1.71 o 
   1   3  21      143.31      141.11      5.34 o 
   2   3  21        0.58        1.67      2.69 o 
   3   3  21       10.33       15.37      3.50 o 
   4   3  21        1.69        6.18      2.99 o 
  -5   4  21        1.67       -0.67      3.16 o 
  -4   4  21        0.23        1.20      2.90 o 
  -3   4  21        6.10        7.32      3.23 o 
  -2   4  21        2.32        2.78      2.06 o 
  -1   4  21       57.40       63.79      3.58 o 
   0   4  21       94.94       93.17      8.24 o 
   1   4  21       58.65       61.71      4.41 o 
   2   4  21        4.80       13.12      3.26 o 
   3   4  21       13.03       14.12      2.25 o 
   4   4  21        5.91        4.79      2.28 o 
  -4   5  21        6.03        4.20      3.30 o 
  -3   5  21        1.98        4.58      2.85 o 
  -2   5  21        3.92        6.09      1.87 o 
  -1   5  21       12.98       14.66      2.21 o 
   0   5  21        8.55       10.27      3.03 o 
   1   5  21        8.23        1.87      2.61 o 
   2   5  21        3.73       -3.63      6.10 o 
   3   5  21        1.79        3.88      1.79 o 
   4   5  21        7.51        5.73      2.98 o 
  -4   6  21        0.00       -0.62      3.23 o 
  -3   6  21        1.12       -1.65      2.58 o 
  -2   6  21        0.65        1.28      1.63 o 
  -1   6  21       41.07       40.62      3.27 o 
   0   6  21        0.00       -1.01      2.15 o 
   1   6  21        6.53        9.03      2.83 o 
   2   6  21        4.91        9.32      3.07 o 
   3   6  21       47.62       62.44      3.79 o 
   4   6  21       47.54       55.99      4.65 o 
  -4   7  21        0.85        0.66      3.08 o 
  -3   7  21        0.11       -2.91      2.57 o 
  -2   7  21       24.95       26.24      2.64 o 
  -1   7  21       33.98       30.35      3.17 o 
   0   7  21        2.50       -2.16      1.84 o 
   1   7  21       99.84       91.01      5.56 o 
   2   7  21       17.23       20.67      4.37 o 
   3   7  21        3.12        2.73      2.64 o 
   4   7  21        0.00        0.61      2.26 o 
  -4   8  21        0.08        1.48      2.70 o 
  -3   8  21        1.94        5.20      5.02 o 
  -2   8  21        0.04       -1.11      2.30 o 
  -1   8  21        0.02       -2.15      1.78 o 
   0   8  21        1.22       -0.19      1.75 o 
   1   8  21        2.55        7.62      4.45 o 
   2   8  21        1.24       -0.92      1.92 o 
   3   8  21       15.20       16.60      3.49 o 
   4   8  21       46.63       63.04      4.94 o 
  -4   9  21        0.49       -2.25      3.06 o 
  -3   9  21        0.32       -1.37      2.72 o 
  -2   9  21       12.44       12.40      2.52 o 
  -1   9  21       10.03        8.68      2.40 o 
   0   9  21        1.58       -0.80      1.71 o 
   1   9  21        6.21        1.11      4.08 o 
   2   9  21        9.71        3.87      5.02 o 
   3   9  21        1.29        2.12      2.49 o 
   4   9  21        9.72       11.93      3.05 o 
  -4  10  21        2.38        5.46      3.54 o 
  -3  10  21        2.61        4.96      4.44 o 
  -2  10  21        0.02        0.96      1.95 o 
  -1  10  21        2.58        4.42      2.61 o 
   0  10  21        0.66        0.41      2.63 o 
   1  10  21       24.45       10.08      4.95 o 
   2  10  21       12.61       16.44      5.84 o 
   3  10  21        2.59        0.44      2.70 o 
  -3  11  21        0.10        0.75      4.34 o 
  -2  11  21        0.09       -1.04      4.05 o 
  -1  11  21        0.58        0.81      2.01 o 
   0  11  21       19.39       20.90      3.48 o 
   1  11  21        3.01        4.23      4.91 o 
   2  11  21       14.74       19.91      6.42 o 
   3  11  21       50.99       55.74      7.65 o 
  -3  12  21        0.02        5.12      4.91 o 
  -2  12  21        1.57        4.78      2.76 o 
  -1  12  21        0.56        2.10      2.07 o 
   0  12  21        2.94        6.28      2.64 o 
   1  12  21        4.89        7.54      5.15 o 
   2  12  21        1.67        7.39      5.25 o 
   3  12  21        7.37       13.29      4.93 o 
  -2  13  21        0.01       -1.57      2.81 o 
  -1  13  21        8.75        8.84      2.46 o 
   0  13  21        3.00        3.17      2.50 o 
   1  13  21       11.04        7.16      5.08 o 
   2  13  21       18.91       21.82      6.88 o 
  -2  14  21        1.03       -1.11      3.26 o 
  -1  14  21        2.52        1.57      3.45 o 
   0  14  21        0.25        0.40      2.53 o 
   1  14  21        4.49        3.52      4.94 o 
   2  14  21        8.40       19.20      6.80 o 
  -1  15  21        4.18       -0.23      3.63 o 
   0  15  21        0.67       -0.17      2.21 o 
   1  15  21        0.20       -4.52      4.77 o 
  -4   0  22        0.69       -4.87      3.79 o 
  -3   0  22        0.53       -0.18      4.04 o 
  -2   0  22        2.63       -2.62      2.97 o 
  -1   0  22        0.19        1.36      2.66 o 
   0   0  22      157.32      168.26     11.04 o 
   1   0  22      101.75      113.26      9.11 o 
   2   0  22        0.00       -3.80      3.64 o 
   3   0  22       32.87       49.84      8.25 o 
   4   0  22       37.47       39.13      7.61 o 
  -4   1  22        4.31        0.59      4.06 o 
  -3   1  22        3.74        3.12      2.89 o 
  -2   1  22        6.81        6.63      3.05 o 
  -1   1  22       77.73       78.38      4.90 o 
   0   1  22       12.73       16.43      2.43 o 
   1   1  22        3.14        4.59      2.92 o 
   2   1  22        0.43       -2.71      5.83 o 
   3   1  22        9.65        9.44      3.83 o 
   4   1  22        2.68       -1.35      2.11 o 
  -4   2  22        0.01       -4.87      2.57 o 
  -3   2  22        0.34       -1.37      2.57 o 
  -2   2  22        3.98        6.80      4.65 o 
  -1   2  22        1.12        2.36      1.84 o 
   0   2  22      180.04      172.74      5.98 o 
   1   2  22        3.17        5.42      2.32 o 
   2   2  22        2.21        2.83      2.86 o 
   3   2  22       22.41       38.50      8.25 o 
   4   2  22        0.01        0.53      2.46 o 
  -4   3  22        0.13       -4.18      3.15 o 
  -3   3  22        0.11       -0.76      2.51 o 
  -2   3  22        3.79        3.09      2.75 o 
  -1   3  22       28.84       26.66      2.65 o 
   0   3  22       41.72       43.26      4.78 o 
   1   3  22       21.45       24.83      3.82 o 
   2   3  22       13.63       15.96      4.45 o 
   3   3  22        6.88        6.84      3.87 o 
   4   3  22       28.53       34.12      4.87 o 
  -4   4  22        0.06        1.55      3.07 o 
  -3   4  22        0.78        0.07      2.71 o 
  -2   4  22        0.61        2.55      2.06 o 
  -1   4  22       11.66       15.42      2.28 o 
   0   4  22       55.25       57.27      5.28 o 
   1   4  22       83.41       79.22      4.98 o 
   2   4  22        0.84       -2.38      2.53 o 
   3   4  22        0.00        1.84      3.08 o 
   4   4  22        0.00        0.13      2.14 o 
  -4   5  22        0.62        1.20      6.19 o 
  -3   5  22        3.60        1.81      2.87 o 
  -2   5  22       12.51       14.32      2.28 o 
  -1   5  22        0.35       -1.28      1.53 o 
   0   5  22        1.72        1.71      2.67 o 
   1   5  22        0.00       -0.74      1.47 o 
   2   5  22       19.95       25.34      4.68 o 
   3   5  22        1.15        2.05      3.04 o 
   4   5  22       11.89        8.93      2.81 o 
  -4   6  22        0.00        2.62      3.32 o 
  -3   6  22        2.44        1.40      3.08 o 
  -2   6  22       11.30       10.93      2.22 o 
  -1   6  22        9.78       12.10      2.20 o 
   0   6  22        3.21        0.12      2.33 o 
   1   6  22        9.11        6.58      2.98 o 
   2   6  22        1.00        3.59      2.75 o 
   3   6  22        7.49        7.96      5.35 o 
   4   6  22       39.00       50.40      5.95 o 
  -4   7  22        0.65       -1.65      5.96 o 
  -3   7  22        0.42        2.76      2.96 o 
  -2   7  22        0.89        2.95      1.88 o 
  -1   7  22        0.03        4.22      2.14 o 
   0   7  22        1.31       -1.58      1.73 o 
   1   7  22       21.58       21.06      6.01 o 
   2   7  22       29.37       32.82      4.54 o 
   3   7  22       14.80       10.02      5.41 o 
   4   7  22       60.55       82.58      8.81 o 
  -4   8  22        1.34       -2.78      3.13 o 
  -3   8  22        0.27       -0.65      2.88 o 
  -2   8  22       11.28       13.86      2.56 o 
  -1   8  22       23.72       25.88      3.15 o 
   0   8  22       31.48       30.48      3.17 o 
   1   8  22       12.38       16.88      5.57 o 
   2   8  22        1.57       -0.34      2.13 o 
   3   8  22        3.31        5.16      4.44 o 
  -3   9  22        0.18        0.55      3.95 o 
  -2   9  22        5.84        5.73      2.70 o 
  -1   9  22        3.47        3.65      2.17 o 
   0   9  22        7.09        5.57      2.24 o 
   1   9  22       16.94       18.50      5.92 o 
   2   9  22        0.46       -5.30      3.71 o 
   3   9  22       14.65       14.52      5.27 o 
  -3  10  22        3.32        4.12      4.76 o 
  -2  10  22        0.32       -0.35      2.46 o 
  -1  10  22        0.42       -0.59      2.02 o 
   0  10  22        2.96        1.13      2.89 o 
   1  10  22        0.73       -1.00      4.11 o 
   2  10  22        1.40       -3.27      4.42 o 
   3  10  22        1.05       -2.16      4.82 o 
  -3  11  22        0.97       -5.18      3.71 o 
  -2  11  22        6.17       -1.82      2.94 o 
  -1  11  22        1.37        0.25      2.13 o 
   0  11  22        1.77        1.55      5.39 o 
   1  11  22        1.40        4.00      4.62 o 
   2  11  22        1.68       -0.04      4.73 o 
  -2  12  22        0.13       -0.84      3.63 o 
  -1  12  22        0.65       -0.52      2.10 o 
   0  12  22        0.06        2.21      2.45 o 
   1  12  22        4.63        0.50      4.68 o 
   2  12  22        5.53        3.53      4.94 o 
  -2  13  22        0.57        2.08      3.03 o 
  -1  13  22        0.06       -1.62      2.54 o 
   0  13  22        0.07       -2.33      2.32 o 
   1  13  22        0.81        4.17      5.25 o 
   2  13  22       22.83       32.75      7.71 o 
  -1  14  22        3.65        0.64      3.89 o 
   0  14  22        1.75        1.26      2.70 o 
   1  14  22       18.85       11.59      5.62 o 
  -4   1  23        0.01       -1.60      3.00 o 
  -3   1  23        1.26       -0.81      2.71 o 
  -2   1  23        2.76        2.83      2.87 o 
  -1   1  23        3.02       -1.74      2.03 o 
   0   1  23        9.51       15.20      2.36 o 
   1   1  23        0.41        5.08      2.36 o 
   2   1  23       14.68       19.76      4.29 o 
   3   1  23        0.36       -1.26      3.15 o 
   4   1  23       21.08       19.75      4.64 o 
  -4   2  23        3.52        1.70      3.06 o 
  -3   2  23        5.26       12.29      3.51 o 
  -2   2  23       29.41       31.16      5.06 o 
  -1   2  23       13.67       21.24      3.16 o 
   0   2  23       58.99       65.98      4.62 o 
   1   2  23       38.99       38.39      3.83 o 
   2   2  23        3.59        0.05      3.60 o 
   3   2  23       66.66       73.99     11.88 o 
   4   2  23        1.93        2.75      4.28 o 
  -4   3  23        1.23        0.01      2.99 o 
  -3   3  23        0.01       -2.53      2.68 o 
  -2   3  23        1.09        1.04      2.74 o 
  -1   3  23       31.27       31.86      2.91 o 
   0   3  23        0.01        3.03      1.83 o 
   1   3  23        0.34        4.29      2.15 o 
   2   3  23       11.96       18.93      6.34 o 
   3   3  23        0.06       -0.50      3.07 o 
   4   3  23        2.01       -0.84      2.72 o 
  -4   4  23        0.67       -4.27      4.16 o 
  -3   4  23        1.79       -1.56      2.50 o 
  -2   4  23        6.67        7.90      4.13 o 
  -1   4  23       27.20       19.35      2.53 o 
   0   4  23       14.37       12.73      3.35 o 
   1   4  23        1.46        0.97      2.08 o 
   2   4  23        8.27        2.94      3.15 o 
   3   4  23        1.68        3.70      3.82 o 
   4   4  23        2.67        8.61      3.85 o 
  -4   5  23        1.21        1.28      3.27 o 
  -3   5  23        0.05        0.69      5.60 o 
  -2   5  23        2.43        1.99      1.84 o 
  -1   5  23       23.44       22.80      2.67 o 
   0   5  23        0.40        2.28      3.88 o 
   1   5  23       15.11       19.60      5.44 o 
   2   5  23        0.10        1.66      3.64 o 
   3   5  23        4.11        2.33      3.32 o 
  -4   6  23        0.28       -4.65      2.82 o 
  -3   6  23        2.07        2.88      3.07 o 
  -2   6  23        1.74        2.87      2.11 o 
  -1   6  23        2.16        1.37      2.07 o 
   0   6  23       31.07       23.57      4.00 o 
   1   6  23       34.10       29.57      4.27 o 
   2   6  23       10.58       10.19      3.28 o 
   3   6  23       16.40       27.58      7.25 o 
  -3   7  23        0.06        0.39      3.14 o 
  -2   7  23       10.47       10.37      2.26 o 
  -1   7  23        0.49       -0.28      2.41 o 
   0   7  23        6.96        4.28      2.83 o 
   1   7  23        5.20        5.09      4.99 o 
   2   7  23        2.88        2.64      4.64 o 
   3   7  23        0.03        2.71      4.62 o 
  -3   8  23        0.55       -0.60      2.93 o 
  -2   8  23        2.00        3.13      2.30 o 
  -1   8  23        2.78        2.69      2.15 o 
   0   8  23       12.12       10.97      3.26 o 
   1   8  23        3.73        7.36      5.45 o 
   2   8  23        0.30       -1.17      2.27 o 
   3   8  23        2.55        0.51      4.16 o 
  -3   9  23        0.58        4.70      4.89 o 
  -2   9  23        0.93        1.90      2.15 o 
  -1   9  23        4.30        6.51      3.03 o 
   0   9  23        0.84        4.73      2.21 o 
   1   9  23        1.31        6.44      5.01 o 
   2   9  23        1.60       -5.84      4.19 o 
  -3  10  23        0.05       -2.06      3.87 o 
  -2  10  23        0.47        0.16      2.10 o 
  -1  10  23        1.36        5.71      2.80 o 
   0  10  23        2.81        3.59      2.61 o 
   1  10  23        0.24        0.67      4.35 o 
   2  10  23        8.84       15.09      6.50 o 
  -2  11  23        1.90        0.29      2.69 o 
  -1  11  23        0.00       -2.78      2.07 o 
   0  11  23        8.26       13.74      3.47 o 
   1  11  23       11.65        6.48      5.10 o 
   2  11  23        8.77       22.24      6.91 o 
  -2  12  23        0.02        0.27      3.91 o 
  -1  12  23        0.92        1.56      2.26 o 
   0  12  23        0.98        0.08      2.49 o 
   1  12  23        0.21        2.69      5.10 o 
  -1  13  23        0.39        0.07      2.59 o 
   0  13  23        5.52        1.65      2.73 o 
   1  13  23        0.00       -1.19      4.71 o 
  -4   0  24        0.09        2.79      4.88 o 
  -3   0  24        2.89        1.76      4.48 o 
  -2   0  24        5.57        7.13      4.67 o 
  -1   0  24        9.92       10.44      4.73 o 
   0   0  24        7.09       14.61      3.36 o 
   1   0  24        3.50        2.37      4.09 o 
   2   0  24        2.10        4.15      4.42 o 
   3   0  24       14.12       14.96      6.17 o 
  -4   1  24        0.47       -2.44      3.59 o 
  -3   1  24        0.65       -4.96      3.61 o 
  -2   1  24        0.92        0.46      2.68 o 
  -1   1  24        3.49        4.02      2.38 o 
   0   1  24        5.59        5.80      3.44 o 
   1   1  24       15.47       22.63      6.51 o 
   2   1  24        0.00       -3.07      2.82 o 
   3   1  24       34.89       43.50      5.96 o 
  -4   2  24        0.03        1.90      3.13 o 
  -3   2  24        0.15       -1.50      2.70 o 
  -2   2  24        3.13        2.06      2.94 o 
  -1   2  24        8.16       10.27      2.78 o 
   0   2  24        8.75        7.10      3.79 o 
   1   2  24        0.78        3.75      2.33 o 
   2   2  24        4.03        3.83      3.23 o 
   3   2  24        1.32        3.67      3.92 o 
  -4   3  24        0.16        2.58      4.66 o 
  -3   3  24        2.12        4.66      3.25 o 
  -2   3  24        1.26       -0.98      2.84 o 
  -1   3  24       13.76        7.82      2.56 o 
   0   3  24        7.48        7.75      3.33 o 
   1   3  24        0.01        2.34      2.07 o 
   2   3  24        6.81        2.06      3.37 o 
   3   3  24       39.63       46.97      6.00 o 
  -3   4  24        0.05        1.68      3.10 o 
  -2   4  24        5.53        5.00      3.17 o 
  -1   4  24        8.66       10.05      2.85 o 
   0   4  24       17.65       24.53      4.68 o 
   1   4  24        0.11       -0.70      2.01 o 
   2   4  24        6.83       14.77      4.05 o 
   3   4  24       44.44       48.26      5.84 o 
  -3   5  24        0.00        0.83      2.92 o 
  -2   5  24        4.74        7.95      2.60 o 
  -1   5  24        1.91       -0.25      1.80 o 
   0   5  24       47.20       47.86      5.28 o 
   1   5  24       26.64       25.40      7.00 o 
   2   5  24        6.20        6.61      3.32 o 
   3   5  24        7.49       15.26      4.37 o 
  -3   6  24        0.03       -1.02      3.07 o 
  -2   6  24        9.68        8.24      2.24 o 
  -1   6  24        2.41        2.34      2.50 o 
   0   6  24        4.85        4.50      2.82 o 
   1   6  24        0.13       -0.60      4.48 o 
   2   6  24        3.44        8.51      3.11 o 
   3   6  24        2.79       -7.60      4.35 o 
  -3   7  24        0.37        4.90      3.25 o 
  -2   7  24        1.36        2.39      1.99 o 
  -1   7  24        2.38        2.21      2.32 o 
   0   7  24        8.67        6.74      3.34 o 
   1   7  24       13.44       19.66      6.61 o 
   2   7  24        0.09       -4.58      3.72 o 
   3   7  24        0.00       -2.65      4.69 o 
  -3   8  24        0.58        1.46      3.03 o 
  -2   8  24        1.47       -0.33      2.15 o 
  -1   8  24        9.57        6.74      2.79 o 
   0   8  24        1.61        3.05      3.04 o 
   1   8  24        0.01        1.15      5.01 o 
   2   8  24       19.28        0.45      3.13 o 
  -2   9  24        1.99        3.59      2.40 o 
  -1   9  24        0.51       -1.86      2.05 o 
   0   9  24        7.08       -4.28      4.14 o 
   1   9  24        3.40        6.71      5.63 o 
   2   9  24        5.70        2.60      5.37 o 
  -2  10  24        0.04       -2.24      2.60 o 
  -1  10  24        5.58        9.19      2.70 o 
   0  10  24        1.91        0.83      4.44 o 
   1  10  24        8.45        7.73      5.79 o 
   2  10  24        1.09        3.53      5.47 o 
  -1  11  24        2.68        3.62      2.44 o 
   0  11  24        0.53       -1.93      4.49 o 
   1  11  24        8.27        0.78      4.91 o 
  -1  12  24        2.81        4.67      3.06 o 
   0  12  24        6.52        1.64      4.73 o 
  -3   1  25        1.93        6.92      3.61 o 
  -2   1  25        0.64       -1.27      2.73 o 
  -1   1  25        6.54        5.93      2.47 o 
   0   1  25        0.66        3.86      2.03 o 
   1   1  25        2.11        2.25      3.16 o 
   2   1  25        0.30       -3.35      3.65 o 
   3   1  25        4.68       -1.71      3.76 o 
  -3   2  25        4.87        1.86      3.17 o 
  -2   2  25        0.10        4.70      3.17 o 
  -1   2  25       15.67       13.71      3.45 o 
   0   2  25       11.43       17.57      2.62 o 
   1   2  25        0.12       -0.72      2.34 o 
   2   2  25        7.25        8.29      3.93 o 
   3   2  25        3.19        3.16      3.93 o 
  -3   3  25        2.51       -0.98      5.12 o 
  -2   3  25       21.58       24.93      4.34 o 
  -1   3  25        0.99        1.47      2.28 o 
   0   3  25        0.22       -0.60      3.56 o 
   1   3  25        1.80       -0.37      2.81 o 
   2   3  25       10.06        9.31      3.75 o 
   3   3  25        4.73        1.18      3.52 o 
  -3   4  25        1.13       -0.70      5.68 o 
  -2   4  25        1.77       -0.70      2.36 o 
  -1   4  25       19.77       22.84      3.34 o 
   0   4  25        1.96        1.64      3.14 o 
   1   4  25        7.82       11.48      2.78 o 
   2   4  25        0.01        0.63      3.04 o 
   3   4  25        1.82        0.36      3.57 o 
  -3   5  25        0.08        1.30      3.15 o 
  -2   5  25       31.90       32.70      3.74 o 
  -1   5  25        2.05        2.25      2.05 o 
   0   5  25       25.30       23.77      4.42 o 
   1   5  25        7.63        7.82      3.23 o 
   2   5  25        9.42       12.61      3.92 o 
   3   5  25       14.55       21.82      7.26 o 
  -3   6  25        0.15        5.02      3.31 o 
  -2   6  25        0.82        6.26      3.03 o 
  -1   6  25        3.62        0.28      2.97 o 
   0   6  25       12.81       19.27      3.99 o 
   1   6  25        6.02        8.33      5.74 o 
   2   6  25        2.88        0.79      3.98 o 
  -2   7  25        7.05       11.47      2.44 o 
  -1   7  25        5.49        2.99      2.59 o 
   0   7  25        5.86        4.43      3.24 o 
   1   7  25        0.08       -2.95      4.31 o 
   2   7  25       11.52        8.89      5.28 o 
  -2   8  25        3.77        7.57      3.72 o 
  -1   8  25        0.21        2.26      2.33 o 
   0   8  25        0.05       -0.35      2.95 o 
   1   8  25        0.00       -1.73      4.45 o 
  -2   9  25        0.05        0.37      2.21 o 
  -1   9  25        0.23       -5.27      2.64 o 
   0   9  25       12.51        8.20      5.79 o 
   1   9  25        1.23       -1.18      4.71 o 
  -1  10  25        1.25        3.62      2.56 o 
   0  10  25        1.54       -3.32      3.54 o 
   1  10  25        0.33        5.95      5.73 o 
  -3   0  26        1.37       -2.27      4.20 o 
  -2   0  26        0.65        2.87      4.75 o 
  -1   0  26        3.04        1.13      3.86 o 
   0   0  26        1.99       10.01      4.46 o 
   1   0  26        1.73        2.93      4.26 o 
   2   0  26        0.52        7.43      5.37 o 
  -3   1  26        3.01       -2.54      2.96 o 
  -2   1  26        1.99        1.97      3.15 o 
  -1   1  26        0.72       -0.78      2.70 o 
   0   1  26        9.80       15.86      2.51 o 
   1   1  26        6.18        8.49      3.65 o 
   2   1  26        1.19        1.73      4.28 o 
  -3   2  26        0.31       -3.66      3.02 o 
  -2   2  26        0.08       -0.05      2.90 o 
  -1   2  26        1.22        4.39      2.64 o 
   0   2  26        0.20        1.32      2.32 o 
   1   2  26        0.86        5.70      3.48 o 
   2   2  26       10.84       19.01      4.74 o 
  -3   3  26        0.04       -0.81      3.38 o 
  -2   3  26        5.10        1.46      4.98 o 
  -1   3  26       19.19       18.89      3.32 o 
   0   3  26        4.24        3.18      3.17 o 
   1   3  26        4.77        9.87      2.72 o 
   2   3  26        4.52        3.62      4.28 o 
  -2   4  26        3.88        9.37      2.85 o 
  -1   4  26       14.10       20.34      3.43 o 
   0   4  26       20.56       21.78      4.82 o 
   1   4  26        1.75        8.32      2.66 o 
   2   4  26       43.62       52.69      6.39 o 
  -2   5  26        3.23        3.87      2.69 o 
  -1   5  26        3.08        3.61      3.50 o 
   0   5  26        1.38        5.31      3.37 o 
   1   5  26        5.69        3.66      5.00 o 
   2   5  26        2.65        5.07      4.07 o 
  -2   6  26        4.13        3.12      2.73 o 
  -1   6  26       13.36        8.10      2.80 o 
   0   6  26        8.48        6.27      4.65 o 
   1   6  26        1.41        4.52      5.28 o 
  -2   7  26        0.00        2.76      2.34 o 
  -1   7  26        1.63        1.87      2.50 o 
   0   7  26        0.96        4.03      3.23 o 
   1   7  26        7.99       13.48      6.47 o 
  -1   8  26        0.01       -2.10      2.16 o 
   0   8  26        1.51       -5.60      4.63 o 
   1   8  26        2.26        1.80      5.20 o 
   0   9  26        2.84       -1.68      4.74 o 
  -2   1  27        0.00        0.00      3.38 o 
  -1   1  27        1.75        1.53      3.00 o 
   0   1  27        4.47        7.75      2.15 o 
   1   1  27        0.05        3.42      3.46 o 
   2   1  27        1.87        4.15      3.91 o 
  -2   2  27        4.73       -1.93      3.69 o 
  -1   2  27        2.91        6.66      2.57 o 
   0   2  27        0.32        1.25      4.63 o 
   1   2  27        0.54        2.47      4.52 o 
   2   2  27        5.31        5.05      8.65 o 
  -2   3  27        0.83       -4.02      2.26 o 
  -1   3  27        1.03        0.30      2.45 o 
   0   3  27        0.75        1.53      2.79 o 
   1   3  27        1.90        0.26      7.79 o 
  -2   4  27       10.89       10.20      2.98 o 
  -1   4  27        1.56        4.50      2.50 o 
   0   4  27        0.01       -2.68      2.89 o 
   1   4  27        0.22       -0.22      4.20 o 
  -1   5  27        0.05        2.25      3.24 o 
   0   5  27        4.79        7.93      3.46 o 
  -1   6  27        0.16       -1.34      3.05 o 
   0   6  27        2.10       -0.51      3.93 o 
   0   7  27        0.13        2.55      4.10 o 
  -1   0  28        1.66        5.95      4.40 o 
   0   0  28        3.07        4.91      4.05 o 
  -1   1  28        0.01        3.23      2.99 o 
   0   1  28        2.02        7.55      3.23 o 
  -1   2  28        0.87        3.48      3.00 o 
   0   2  28        1.91       -1.13      3.91 o 
   0   3  28        4.46       -0.69      3.82 o 
                                                 
